# Supplementary material for: Adhesion G protein–coupled receptor Gpr126/Adgrg6 is essential for placental development
Source: Sci Adv. 2021 Nov 12;7(46):eabj5445. doi: 10.1126/sciadv.abj5445 (PMC8589310; doi:10.1126/sciadv.abj5445)
Supplement: Supplementary file 2 — Tables S1 to S5 [file sciadv.abj5445_tables_s1_to_s5.zip]

Archive with 5 entries (5 files):
- sciadv.abj5445_table_s1.xlsx
- sciadv.abj5445_table_s2.xlsx
- sciadv.abj5445_table_s3.xlsx
- sciadv.abj5445_table_s4.xlsx
- sciadv.abj5445_table_s5.xlsx
