# Supplementary material for: Adhesion G protein–coupled receptor Gpr126/Adgrg6 is essential for placental development
Source: Sci Adv. 2021 Nov 12;7(46):eabj5445. doi: 10.1126/sciadv.abj5445 (PMC8589310; doi:10.1126/sciadv.abj5445)
Supplement: Supplementary file 2 — Tables S1 to S5 [file sciadv.abj5445_tables_s1_to_s5.zip › sciadv.abj5445_table_s1.xlsx]

## Sheet: 1. LT Gpr126Δ7
Stage	Gpr126+/+	Gpr126Δ7/+	Gpr126Δ7/Δ7	Resorptions	Total pups	Litters
E9.5	4	9	5	0	18	2
	22.22%	50.00%	27.78%
E10.5	7	13	9 + 2*	2	31	4
	22.58%	41.94%	35.48%
E11.5	30	80 + 1*	45 + 10*	23	166	24
	18.07%	48.80%	33.13%
E12.5	107 + 2*	200 + 1*	92 + 20*	64	422	67
	25.83%	47.63%	26.54%
E13.5	6	20	2 + 6*	4	34	5
	17.65%	58.82%	23.53%
E15.5	16	39	9*	2	64	9
	25.00%	60.94%	14.06%
	* Dead

## Sheet: 2. LT Gpr126fl; Nfatc1Cre
Stage	Gpr126fl/+; Nfatc1+/+	Gpr126fl/fl; Nfatc1+/+	Gpr126fl/+; Nfatc1Cre/+	Gpr126fl/fl; Nfatc1Cre/+	Resorptions	Total pups	Litters
E11.5	2	2	1	3	0	8	1
	25.00%	25.00%	12.50%	37.50%
E13.5	6	2	4	3	0	15	2
	40.00%	13.33%	26.67%	20.00%
E15.5	4	1	4+1*	2	0	12	2
	33.33%	8.33%	41.67%	16.67%
E18.5	3	5	4	4	0	17	3
	17.65%	29.41%	23.53%	23.53%
	* Dead

## Sheet: 3. LT Gpr126fl; Tie2Cre
Stage	Gpr126fl/+;	Gpr126fl/fl;	Gpr126fl/+;	Gpr126fl/fl;	Resorptions	Total pups	Litters
	Tie2+/+	Tie2+/+	Tie2Cre/+	Tie2Cre/+
E11.5	2	2	1	2	0	7	1
	28.57%	28.57%	14.29%	28.57%
E13.5	3	1	0	2	0	6	1
	50.00%	16.67%	0.00%	33.33%
E15.5	8	4	6	3	0	21	3
	38.10%	19.05%	28.57%	14.29%
E18.5	2	2	2	1	0	9	1
	22.22%	22.22%	22.22%	11.11%

## Sheet: 4. LT Gpr126fl; Mesp1Cre
Stage	Gpr126fl/+;	Gpr126fl/fl;	Gpr126fl/+;	Gpr126fl/fl;	Resorptions	Total pups	Litters
	Mesp1+/+	Mesp1+/+	Mesp1Cre/+	Mesp1Cre/+
E12.5	6	8	6	14	4	34	5
	17.65%	23.53%	17.65%	41.18%
E13.5	3	2	0	3	0	8	1
	37.50%	25.00%	0.00%	37.50%
E15.5	3	0	1	3	0	7	1
	42.86%	0.00%	14.29%	42.86%
E18.5	3	5	2	3	0	13	2
	23.08%	38.46%	15.38%	23.08%

## Sheet: 5. LT Gpr126Δ7 fl; Tie2Cre 
Stage	Gpr126fl/Δ7;	Gpr126Δ7/+;	Gpr126fl/+;	Gpr126+/+;	Gpr126fl/Δ7;	Gpr126Δ7/+;	Gpr126fl/+;	Gpr126+/+;	Resorptions	Total pups	Litters
	Tie2+/+	Tie2+/+	Tie2+/+	Tie2+/+	Tie2Cre/+	Tie2Cre/+	Tie2Cre/+	Tie2Cre/+
E14.5	0	0	0	1	4	1	0	2	0	8	1
	0.00%	0.00%	0.00%	12.50%	50.00%	12.50%	0.00%	25.00%
E15.5	9	11	17	4	8	9 + 1*	16	5	5	80	11
	11.25%	13.75%	21.25%	5.00%	10.00%	12.50%	20.00%	6.25%
E16.5	10	6	11	2	16	5	15	5	5	70	9
	14.29%	8.57%	15.71%	2.86%	22.86%	7.14%	21.43%	7.14%
E18.5	1	6	8	2	5	3	2	0	2	27	4
	3.70%	22.22%	29.63%	7.41%	18.52%	11.11%	7.41%	0.00%
	* Dead

## Sheet: 6. LT Gpr126Δ7 fl; Mesp1Cre 
Stage	Gpr126fl/Δ7;	Gpr126Δ7/+;	Gpr126fl/+;	Gpr126+/+;	Gpr126fl/Δ7;	Gpr126Δ7/+;	Gpr126fl/+;	Gpr126+/+;	Resorptions	Total pups	Litters
	Mesp1+/+	Mesp1+/+	Mesp1+/+	Mesp1+/+	Mesp1Cre/+	Mesp1Cre/+	Mesp1Cre/+	Mesp1Cre/+
E14.5	0	3	6	3	2	2	2	4	6	22	3
	0.00%	13.64%	27.27%	13.64%	9.09%	9.09%	9.09%	18.18%
E15.5	3	1	3	4	5 + 1*	5	3	7	5	32	5
	9.38%	3.13%	9.38%	12.50%	18.75%	15.63%	9.38%	21.88%
E16.5	2	2	0	4	2	3	3	1	1	17	2
	11.76%	11.76%	0.00%	23.53%	11.76%	17.65%	17.65%	5.88%
	* Dead

## Sheet: 7. LT GPR126GOF;Tie2Cre
Stage	GPR126+/+; Tie2Cre/+	GPR126GOF/+; Tie2Cre/+	Resorptions	Total pups	Litters
E9.5	15	8	0	23	2
	65.22%	34.78%
E10.5	2	6	0	8	1
	25.00%	75.00%
E11.5	1	3	1	4	1
	25.00%	75.00%
E13.5	2	6	0	8	1
	25.00%	75.00%
E16.5	3	7	0	10	1
	30.00%	70.00%

## Sheet: 8. LT GPR126GOF;Gpr126Δ7;Tie2C 
Stage	GPR126GOF/+; Gpr126Δ7/Δ7; Tie2Cre/+	GPR126GOF/+; Gpr126Δ7/Δ7; Tie2+/+	GPR126GOF/+; Gpr126Δ7/+; Tie2Cre/+	GPR126GOF/+; Gpr126Δ7/+; Tie2+/+	GPR126GOF/+; Gpr126+/+; Tie2Cre/+	GPR126GOF/+; Gpr126+/+; Tie2+/+	Resorptions	Total pups	Litters
E13.5	3*	3* + 2	17	16	8	8	160	57	10
	5.26%	8.77%	29.82%	28.07%	15.38%	153.87
E14.5	2*	1*	0	2	0	0	2	5	1
	40.00%	20.00%	0.00%	40.00%	0.00%	0.00%
	* Dead

## Sheet: 9. LT Gpr126Δ3,4 
Stage	Gpr126+/+	Gpr126Δ3,4/+	Gpr126Δ3,4/Δ3,4	Resorptions	Total pups	Litters
E9.5	2	6	2	0	10	1
	20.00%	60.00%	20.00%
E10.5	4	5	6	0	15	2
	26.67%	33.33%	40.00%
E11.5	1	6	1	1	8	1
	12.50%	75.00%	12.50%
E12.5	4	9	8	1	21	3
	19.05%	42.86%	38.10%
E14.5	4	8	5	0	17	2
	23.53%	47.06%	35.29%
E16.5	5	11	8	3	24	4
	20.83%	45.83%	25.00%
E17.5	2	9	3	0	14	2
	14.29%	64.29%	42.86%
E18.5	12	16	17	0	45	7
	26.67%	35.56%	13.33%
P0	1	3	3	0	7	1
	14.29%	42.86%	85.71%
P2	2	2	3	0	7	1
	28.57%	28.57%	85.71%

## Sheet: 10. LT Gpr126fl; Sox2Cre male
Stage	Gpr126fl/ko; Sox2Cre/+	Gpr126fl/ko; Sox2+/+	Gpr126ko/+; Sox2Cre/+	Gpr126fl/+; Sox2+/+	Resorptions	Total pups	Litters
E13.5	9 + 3*	8	4	4	3	24	4
	50.00%	33.33%	16.67%	16.67%
E15.5	10 + 3*	16	19	22	5	70	11
	18.57%	22.86%	27.14%	31.43%
E16.5	9 + 3*	9	18	13	5	39	8
	30.77%	23.08%	46.15%	33.33%
P0	4 + 4*	18	12 + 1*	20	0	59	10
	13.56%	30.51%	22.03%	33.90%
P1	3	3	3 + 1*	6	0	16	2
	18.75%	18.75%	25.00%	37.50%
	* Dead

[truncated: 3 more sheets: 11. LT Gpr126fl; Sox2Cre female, 12. LT GOF;Δ7;Sox2Cre male, 13. LT GOF;Δ7;Sox2Cre female]
