# Supplementary material for: Adhesion G protein–coupled receptor Gpr126/Adgrg6 is essential for placental development
Source: Sci Adv. 2021 Nov 12;7(46):eabj5445. doi: 10.1126/sciadv.abj5445 (PMC8589310; doi:10.1126/sciadv.abj5445)
Supplement: Supplementary file 2 — Tables S1 to S5 [file sciadv.abj5445_tables_s1_to_s5.zip › sciadv.abj5445_table_s2.xlsx]

## Sheet: RNA-seq_Gpr126Δ7_vs_WT
ID	mgi_symbol	description	AvrExp	ave_KO	ave_WT	foldChange	logFC	P.Value	adj.P.Val	chromosome_name	start_position	end_position	strand	gene_biotype	ensembl_transcript_id	Norm_Gpr126_KO_2	Raw_Gpr126_KO_2	Norm_Gpr126_KO_3	Raw_Gpr126_KO_3	Norm_Gpr126_KO_4	Raw_Gpr126_KO_4	Norm_Gpr126_KO_5	Raw_Gpr126_KO_5	Norm_Gpr126_WT_1	Raw_Gpr126_WT_1	Norm_Gpr126_WT_2	Raw_Gpr126_WT_2	Norm_Gpr126_WT_3	Raw_Gpr126_WT_3	Norm_Gpr126_WT_4	Raw_Gpr126_WT_4
ENSMUSG00000020609	Apob	apolipoprotein B [Source:MGI Symbol;Acc:MGI:88052]	2.32105	0.482754	4.15934	-8.94043	-3.16034	1.8628e-08	6.42619e-05	12	7977648	8016835	1	protein_coding	ENSMUST00000037520,ENSMUST00000037811,ENSMUST00000171239,ENSMUST00000171271	0.488253	7	0.520884	7	0.282815	4	0.639064	10	3.90611	67	4.03909	62	3.87792	54	4.81423	72
ENSMUSG00000039116	Adgrg6	adhesion G protein-coupled receptor G6 [Source:MGI Symbol;Acc:MGI:1916151]	91.708	26.8386	156.577	-5.84871	-2.54812	7.82902e-16	1.08033e-11	10	14402583	14545179	-1	protein_coding	ENSMUST00000041168,ENSMUST00000207953,ENSMUST00000208429,ENSMUST00000208905	23.2734	357	28.0236	403	27.056	430	29.0013	476	158.299	2735	150.739	2332	160.062	2249	157.209	2367
ENSMUSG00000071073	Lrrc73	leucine rich repeat containing 73 [Source:MGI Symbol;Acc:MGI:2684934]	1.01166	0.364478	1.65884	-4.66515	-2.22192	5.26442e-05	0.0118877	17	46254165	46257316	1	protein_coding	ENSMUST00000095262	0.292952	4	0.243079	3	0.282815	4	0.639064	10	1.35991	23	2.29421	35	1.8856	26	1.09565	16
ENSMUSG00000020865	Abcc3	ATP-binding cassette, sub-family C (CFTR/MRP), member 3 [Source:MGI Symbol;Acc:MGI:1923658]	1.01933	0.55482	1.48384	-2.78833	-1.4794	0.000197976	0.0257724	11	94343295	94392997	-1	protein_coding	ENSMUST00000021231,ENSMUST00000126566,ENSMUST00000140985,ENSMUST00000151124,ENSMUST00000155253,ENSMUST00000178136	0.618453	9	0.798689	11	0.345663	5	0.456474	7	1.30204	22	1.32482	20	1.81444	25	1.49407	22
ENSMUSG00000069763	Tmem100	transmembrane protein 100 [Source:MGI Symbol;Acc:MGI:1915138]	10.8777	6.52648	15.229	-2.3953	-1.2602	2.47113e-06	0.0014208	11	90030348	90036508	1	protein_coding	ENSMUST00000092788	6.54258	100	5.10466	73	4.93356	78	9.5251	156	16.695	288	13.2159	204	15.8319	222	15.1731	228
ENSMUSG00000009654	Oit3	oncoprotein induced transcript 3 [Source:MGI Symbol;Acc:MGI:1201782]	5.02089	3.03515	7.00663	-2.3134	-1.21001	1.85751e-06	0.00122056	10	59422958	59441778	-1	protein_coding	ENSMUST00000009798,ENSMUST00000162493	2.96207	45	3.22948	46	3.36236	53	2.58669	42	7.43608	128	7.33499	113	7.57796	106	5.67747	85
ENSMUSG00000032548	Slco2a1	solute carrier organic anion transporter family, member 2a1 [Source:MGI Symbol;Acc:MGI:1346021]	22.3742	13.6893	31.0591	-2.29104	-1.196	1.17733e-08	5.4153e-05	9	102988712	103096002	1	protein_coding	ENSMUST00000035148,ENSMUST00000185215,ENSMUST00000188664,ENSMUST00000190892	13.6385	209	13.9944	201	10.9041	173	16.2201	266	33.5347	579	28.8553	446	30.2051	424	31.6411	476
ENSMUSG00000000305	Cdh4	cadherin 4 [Source:MGI Symbol;Acc:MGI:99218]	3.7293	2.29769	5.16091	-2.24383	-1.16596	1.77262e-06	0.00122056	2	179442431	179899373	1	protein_coding	ENSMUST00000000314,ENSMUST00000098996,ENSMUST00000108911,ENSMUST00000124708,ENSMUST00000129659,ENSMUST00000136411	2.44126	37	2.11826	30	2.1054	33	2.52583	41	5.23709	90	5.0731	78	5.58563	78	4.74783	71
ENSMUSG00000097891	Gm3650	predicted gene 3650 [Source:MGI Symbol;Acc:MGI:3781826]	1.48555	0.9352	2.0359	-2.20252	-1.13915	0.000434685	0.0417159	18	43472816	43475169	1	unprocessed_pseudogene	ENSMUST00000180600	0.618453	9	1.14594	16	0.911294	14	1.06511	17	1.82285	31	1.71258	26	2.38368	33	2.22451	33
ENSMUSG00000069072	Slc7a14	solute carrier family 7 (cationic amino acid transporter, y+ system), member 14 [Source:MGI Symbol;Acc:MGI:3040688]	2.44329	1.56731	3.31927	-2.15132	-1.10522	4.46219e-05	0.0110228	3	31202858	31310378	-1	protein_coding	ENSMUST00000091259,ENSMUST00000108245	1.92046	29	1.6321	23	1.22553	19	1.49115	24	3.3853	58	3.45746	53	2.88176	40	3.55257	53
ENSMUSG00000022122	Ednrb	endothelin receptor type B [Source:MGI Symbol;Acc:MGI:102720]	225.083	146.103	304.063	-2.10048	-1.07072	7.09971e-09	4.89845e-05	14	103814625	103844402	-1	protein_coding	ENSMUST00000022718,ENSMUST00000172237,ENSMUST00000227824	153.409	2356	129.422	1863	123.465	1964	178.116	2926	316.511	5469	304.225	4707	305.502	4293	290.016	4367
ENSMUSG00000019890	Nts	neurotensin [Source:MGI Symbol;Acc:MGI:1328351]	5.65831	3.72584	7.59078	-1.98103	-0.98625	0.000276873	0.0321056	10	102481756	102490486	-1	protein_coding	ENSMUST00000020040	4.58957	70	3.09058	44	3.23667	51	3.98654	65	6.33659	109	7.78737	120	10.4953	147	5.74387	86
ENSMUSG00000027360	Hdc	histidine decarboxylase [Source:MGI Symbol;Acc:MGI:96062]	3.64153	2.47699	4.80607	-1.95217	-0.965075	0.000221055	0.0272352	2	126593667	126619299	-1	protein_coding	ENSMUST00000028838,ENSMUST00000124396,ENSMUST00000132382,ENSMUST00000138752,ENSMUST00000148591	2.44126	37	1.77101	25	3.04812	48	2.64755	43	4.88988	84	5.59011	86	3.66446	51	5.07984	76
ENSMUSG00000067870	Rpl31-ps8	ribosomal protein L31, pseudogene 8 [Source:MGI Symbol;Acc:MGI:3647726]	47.9004	33.7319	62.0689	-1.9099	-0.933497	2.51145e-05	0.00845257	15	90764279	90764656	-1	processed_pseudogene	ENSMUST00000181935	49.1833	755	25.5928	368	35.2891	561	24.8626	408	58.3602	1008	65.6272	1015	64.3593	904	59.9288	902
ENSMUSG00000017309	Cd300lg	CD300 molecule like family member G [Source:MGI Symbol;Acc:MGI:1289168]	2.82634	1.95562	3.69706	-1.89949	-0.925616	7.02938e-05	0.0135626	11	102041509	102055620	1	protein_coding	ENSMUST00000017453,ENSMUST00000107163,ENSMUST00000107164,ENSMUST00000123895	2.05066	31	1.56265	22	2.2311	35	1.97806	32	3.73251	64	3.90984	60	3.5933	50	3.55257	53
ENSMUSG00000016024	Lbp	lipopolysaccharide binding protein [Source:MGI Symbol;Acc:MGI:1098776]	12.9561	9.05966	16.8525	-1.86474	-0.898974	3.83384e-07	0.000529031	2	158306493	158332852	1	protein_coding	ENSMUST00000016168,ENSMUST00000109491,ENSMUST00000129811,ENSMUST00000146600,ENSMUST00000152541	8.56069	131	8.92448	128	7.95026	126	10.8032	177	16.0585	277	17.2873	267	15.903	223	18.1613	273
ENSMUSG00000031849	Comp	cartilage oligomeric matrix protein [Source:MGI Symbol;Acc:MGI:88469]	5.13403	3.66066	6.6074	-1.80676	-0.853408	4.24444e-05	0.0110228	8	70373558	70382066	1	protein_coding	ENSMUST00000003659,ENSMUST00000212439,ENSMUST00000212488,ENSMUST00000213072	3.48287	53	3.99344	57	3.36236	53	3.80395	62	6.8574	118	7.78737	120	5.44332	76	6.3415	95
ENSMUSG00000019990	Pde7b	phosphodiesterase 7B [Source:MGI Symbol;Acc:MGI:1352752]	22.2823	16.1497	28.4149	-1.76616	-0.820619	3.40189e-08	9.38854e-05	10	20398004	20725078	-1	protein_coding	ENSMUST00000020165,ENSMUST00000164195,ENSMUST00000166147,ENSMUST00000169016,ENSMUST00000169404,ENSMUST00000170265,ENSMUST00000170683,ENSMUST00000217240	18.1304	278	14.9667	215	14.6121	232	16.8896	277	29.7154	513	28.2737	437	28.2128	396	27.4577	413
ENSMUSG00000058897	Col25a1	collagen, type XXV, alpha 1 [Source:MGI Symbol;Acc:MGI:1924268]	8.30452	6.03745	10.5716	-1.75898	-0.814735	0.000161927	0.0225745	3	130131501	130599877	1	protein_coding	ENSMUST00000080335,ENSMUST00000106353,ENSMUST00000143830,ENSMUST00000183368,ENSMUST00000197950,ENSMUST00000198205	7.19359	110	4.54905	65	5.49919	87	6.90798	113	12.5864	217	8.6275	133	11.278	158	9.79446	147
ENSMUSG00000040441	Slc26a10	solute carrier family 26, member 10 [Source:MGI Symbol;Acc:MGI:2143920]	17.5925	13.0015	22.1836	-1.70636	-0.770926	3.32751e-06	0.00176601	10	127171393	127180645	-1	protein_coding	ENSMUST00000095270,ENSMUST00000218658,ENSMUST00000220327,ENSMUST00000221174,ENSMUST00000222911	11.36	174	12.6748	182	12.6638	201	15.3071	251	21.6138	373	25.8179	399	19.8877	279	21.415	322
ENSMUSG00000026365	Cfh	complement component factor h [Source:MGI Symbol;Acc:MGI:88385]	49.4062	36.7012	62.1112	-1.70322	-0.768264	1.01916e-07	0.000175792	1	140084708	140183764	-1	protein_coding	ENSMUST00000066859,ENSMUST00000111976,ENSMUST00000111977,ENSMUST00000123238,ENSMUST00000148225,ENSMUST00000192880,ENSMUST00000192919,ENSMUST00000194688	44.1706	678	33.0935	476	35.7919	569	33.7487	554	64.8415	1120	60.0694	929	64.0035	899	59.5304	896
ENSMUSG00000028517	Plpp3	phospholipid phosphatase 3 [Source:MGI Symbol;Acc:MGI:1915166]	31.2085	24.0241	38.393	-1.5953	-0.673828	1.30396e-06	0.00099963	4	105157347	105232764	1	protein_coding	ENSMUST00000064139	26.8539	412	23.2314	334	21.1483	336	24.8626	408	35.155	607	36.4165	563	38.6725	543	43.3281	652
ENSMUSG00000039167	Adgrl4	adhesion G protein-coupled receptor L4 [Source:MGI Symbol;Acc:MGI:2655562]	16.4562	12.916	19.9964	-1.54923	-0.631555	9.35404e-07	0.000921975	3	151437887	151545086	1	protein_coding	ENSMUST00000046977,ENSMUST00000129283,ENSMUST00000141038,ENSMUST00000155652,ENSMUST00000196970,ENSMUST00000198893	14.1593	217	13.0916	188	11.784	187	12.6291	207	19.0676	329	19.7431	305	20.955	294	20.2198	304
ENSMUSG00000035493	Tgfbi	transforming growth factor, beta induced [Source:MGI Symbol;Acc:MGI:99959]	58.7723	47.381	70.1636	-1.51905	-0.603167	0.000333846	0.0355483	13	56609523	56639562	1	protein_coding	ENSMUST00000045173,ENSMUST00000223661,ENSMUST00000225300,ENSMUST00000225600,ENSMUST00000226024	65.7839	1010	37.1217	534	38.8714	618	47.7472	784	74.3319	1284	69.5694	1076	66.067	928	70.6862	1064
ENSMUSG00000040447	Spns2	spinster homolog 2 [Source:MGI Symbol;Acc:MGI:2384936]	10.9468	8.81178	13.0818	-1.5032	-0.588033	0.000150162	0.0218114	11	72451638	72489904	-1	protein_coding	ENSMUST00000045303,ENSMUST00000126452,ENSMUST00000129274,ENSMUST00000144940,ENSMUST00000147418,ENSMUST00000150491	10.058	154	9.20229	132	7.07039	112	8.91647	146	14.9011	257	12.4404	192	12.203	171	12.7826	192
ENSMUSG00000030283	St8sia1	ST8 alpha-N-acetyl-neuraminide alpha-2,8-sialyltransferase 1 [Source:MGI Symbol;Acc:MGI:106011]	19.6306	15.7587	23.5025	-1.49702	-0.582096	1.42395e-05	0.00577916	6	142821545	142964452	-1	protein_coding	ENSMUST00000032421,ENSMUST00000147058,ENSMUST00000205149	14.2895	219	15.6612	225	14.6121	232	18.472	303	25.8961	447	21.6172	334	23.0896	324	23.4071	352
ENSMUSG00000060594	Layn	layilin [Source:MGI Symbol;Acc:MGI:2685357]	6.93299	5.59235	8.27363	-1.48834	-0.5737	0.000315465	0.0348248	9	51054640	51077094	-1	protein_coding	ENSMUST00000098782,ENSMUST00000214090,ENSMUST00000214993,ENSMUST00000217212	4.91508	75	4.82686	69	6.6933	106	5.93417	97	8.76706	151	8.04587	124	8.14719	114	8.13439	122
ENSMUSG00000035000	Dpp4	dipeptidylpeptidase 4 [Source:MGI Symbol;Acc:MGI:94919]	34.9401	28.2943	41.5859	-1.46892	-0.554753	9.30475e-08	0.000175792	2	62330073	62412231	-1	protein_coding	ENSMUST00000047812,ENSMUST00000129738,ENSMUST00000149306,ENSMUST00000150979,ENSMUST00000151818,ENSMUST00000156871	28.4814	437	26.2873	378	30.1984	480	28.2101	463	41.0576	709	42.9436	664	41.8033	587	40.5391	610
ENSMUSG00000006344	Ggt5	gamma-glutamyltransferase 5 [Source:MGI Symbol;Acc:MGI:1346063]	11.0329	8.99685	13.0689	-1.45718	-0.543178	0.00011377	0.0178388	10	75589340	75617200	1	protein_coding	ENSMUST00000072217,ENSMUST00000188444,ENSMUST00000189972,ENSMUST00000189991,ENSMUST00000218807,ENSMUST00000219214,ENSMUST00000219247	8.56069	131	8.16052	117	8.76728	139	10.4989	172	14.6118	252	12.7635	197	11.9184	167	12.9818	195
ENSMUSG00000001588	Acap1	ArfGAP with coiled-coil, ankyrin repeat and PH domains 1 [Source:MGI Symbol;Acc:MGI:2388270]	14.3021	11.6561	16.9481	-1.45227	-0.538314	3.20755e-06	0.00176601	11	69881567	69895539	-1	protein_coding	ENSMUST00000001631,ENSMUST00000108622,ENSMUST00000127238,ENSMUST00000148037	11.6855	179	11.6331	167	11.4069	181	11.8988	195	16.5214	285	16.7703	259	16.4723	231	18.0285	271
ENSMUSG00000025876	Unc5a	unc-5 netrin receptor A [Source:MGI Symbol;Acc:MGI:894682]	6.80396	5.54207	8.06586	-1.44371	-0.529778	0.000397721	0.0398761	13	54949411	55006018	1	protein_coding	ENSMUST00000026994,ENSMUST00000109994,ENSMUST00000136852,ENSMUST00000137967,ENSMUST00000142906	5.43588	83	5.66027	81	5.62488	89	5.44726	89	7.72543	133	6.94724	107	8.85874	124	8.73201	131
ENSMUSG00000075312	Gm13597	predicted gene 13597 [Source:MGI Symbol;Acc:MGI:3651139]	9.62315	7.90465	11.3417	-1.44017	-0.526243	4.47498e-05	0.0110228	2	68554555	68554929	1	processed_pseudogene	ENSMUST00000121239	7.32379	112	8.71613	125	7.63602	121	7.94265	130	11.6605	201	10.7601	166	11.4915	161	11.4545	172
ENSMUSG00000060143	Gm10076	predicted gene 10076 [Source:MGI Symbol;Acc:MGI:3704451]	68.5604	56.6646	80.4562	-1.43091	-0.516929	1.63909e-05	0.00642763	14	105681828	105682211	1	lincRNA	ENSMUST00000073238,ENSMUST00000227553	65.7188	1009	52.9565	762	60.114	956	47.8689	786	81.5655	1409	84.4332	1306	74.2498	1043	81.5763	1228
ENSMUSG00000045930	Clec14a	C-type lectin domain family 14, member a [Source:MGI Symbol;Acc:MGI:1914114]	40.9447	33.8054	48.084	-1.42358	-0.509524	3.10293e-07	0.000475748	12	58264720	58269290	-1	protein_coding	ENSMUST00000062254	31.8666	489	34.2047	492	36.9231	587	32.2271	529	46.9023	810	47.1443	729	48.9187	687	49.3707	743
ENSMUSG00000034813	Grip1	glutamate receptor interacting protein 1 [Source:MGI Symbol;Acc:MGI:1921303]	15.6048	13.1419	18.0676	-1.3782	-0.462787	3.42869e-05	0.0100665	10	119453830	120087261	1	protein_coding	ENSMUST00000041962,ENSMUST00000077871,ENSMUST00000081260,ENSMUST00000105261,ENSMUST00000105262,ENSMUST00000127787,ENSMUST00000130387,ENSMUST00000138410,ENSMUST00000139352,ENSMUST00000144825,ENSMUST00000144959,ENSMUST00000147356,ENSMUST00000147454,ENSMUST00000147598,ENSMUST00000148954,ENSMUST00000154238	12.2714	188	13.5777	195	13.4809	214	13.2378	217	19.8199	342	17.869	276	17.6819	248	16.8996	254
ENSMUSG00000043251	Exoc3l	exocyst complex component 3-like [Source:MGI Symbol;Acc:MGI:3041195]	12.0965	10.1709	14.0222	-1.37725	-0.461788	0.000259696	0.0306286	8	105289924	105296101	-1	protein_coding	ENSMUST00000057855,ENSMUST00000212138,ENSMUST00000212215,ENSMUST00000212261,ENSMUST00000212359,ENSMUST00000212777,ENSMUST00000212974	9.3419	143	9.41064	135	10.2756	163	11.6553	191	14.0909	243	13.1513	203	13.3415	187	15.5051	233
ENSMUSG00000059049	Frem1	Fras1 related extracellular matrix protein 1 [Source:MGI Symbol;Acc:MGI:2670972]	61.8871	52.2859	71.4884	-1.37331	-0.457662	1.2891e-06	0.00099963	4	82897920	83052339	-1	protein_coding	ENSMUST00000071708,ENSMUST00000107230,ENSMUST00000127886,ENSMUST00000130889,ENSMUST00000131102,ENSMUST00000133610,ENSMUST00000141841,ENSMUST00000170248	51.6571	793	57.8876	833	47.1045	749	52.4946	862	73.9268	1277	69.8279	1080	71.0478	998	71.151	1071
ENSMUSG00000048120	Entpd1	ectonucleoside triphosphate diphosphohydrolase 1 [Source:MGI Symbol;Acc:MGI:102805]	26.1758	22.2935	30.058	-1.35465	-0.437918	2.70461e-05	0.00888593	19	40612366	40741602	1	protein_coding	ENSMUST00000112231,ENSMUST00000127268,ENSMUST00000127828,ENSMUST00000134063,ENSMUST00000137508,ENSMUST00000144080,ENSMUST00000151726,ENSMUST00000155988,ENSMUST00000156598,ENSMUST00000160286,ENSMUST00000163023	25.2915	388	22.5369	324	19.8914	316	21.4543	352	30.4677	526	29.3077	453	31.2724	439	29.1842	439
ENSMUSG00000030761	Myo7a	myosin VIIA [Source:MGI Symbol;Acc:MGI:104510]	25.4227	21.6294	29.2159	-1.35013	-0.433102	6.57303e-06	0.00283441	7	98051060	98119524	-1	protein_coding	ENSMUST00000084979,ENSMUST00000107122,ENSMUST00000107127,ENSMUST00000107128,ENSMUST00000124787,ENSMUST00000131632,ENSMUST00000138627,ENSMUST00000149079,ENSMUST00000152975,ENSMUST00000153657,ENSMUST00000155637,ENSMUST00000156992,ENSMUST00000205746	22.8828	351	19.6894	283	21.274	338	22.6716	372	29.1367	503	29.5662	457	29.707	417	28.4537	428
ENSMUSG00000047250	Ptgs1	prostaglandin-endoperoxide synthase 1 [Source:MGI Symbol;Acc:MGI:97797]	23.6504	20.1787	27.1221	-1.33796	-0.420039	2.99226e-05	0.0093213	2	36230426	36252272	1	protein_coding	ENSMUST00000062069,ENSMUST00000133777,ENSMUST00000144319,ENSMUST00000149930,ENSMUST00000151351	19.6278	301	21.0784	303	19.9542	317	20.0544	329	24.9702	431	28.0798	434	29.707	417	25.7312	387
ENSMUSG00000066842	Hmcn1	hemicentin 1 [Source:MGI Symbol;Acc:MGI:2685047]	180.33	155.246	205.415	-1.33535	-0.417222	0.00027393	0.0320335	1	150562524	150993435	-1	protein_coding	ENSMUST00000074783,ENSMUST00000137197,ENSMUST00000137909,ENSMUST00000151899,ENSMUST00000155715,ENSMUST00000177036	175.869	2701	167.898	2417	122.836	1954	154.38	2536	212.522	3672	203.99	3156	215.136	3023	190.013	2861
ENSMUSG00000031828	Klhl36	kelch-like 36 [Source:MGI Symbol;Acc:MGI:2385305]	9.16517	7.85121	10.4791	-1.33415	-0.415916	0.000511129	0.0465072	8	119862266	119876995	1	protein_coding	ENSMUST00000034287,ENSMUST00000212636,ENSMUST00000212970	8.56069	131	7.81326	112	7.63602	121	7.39489	121	10.2138	176	9.79076	151	10.9222	153	10.9897	165
ENSMUSG00000001123	Lgals9	lectin, galactose binding, soluble 9 [Source:MGI Symbol;Acc:MGI:109496]	39.8508	34.2972	45.4044	-1.32518	-0.406192	5.98463e-06	0.00275273	11	78962974	78984946	-1	protein_coding	ENSMUST00000073001,ENSMUST00000108268,ENSMUST00000108269,ENSMUST00000140073	35.6424	547	30.6627	441	35.9176	571	34.9659	574	46.7866	808	45.981	711	43.7956	615	45.0545	678
ENSMUSG00000040631	Dok4	docking protein 4 [Source:MGI Symbol;Acc:MGI:2148865]	56.5466	48.762	64.3311	-1.32006	-0.400604	4.55321e-05	0.0110228	8	94863828	94876330	-1	protein_coding	ENSMUST00000046461,ENSMUST00000211892,ENSMUST00000212745,ENSMUST00000212810	43.4545	667	49.7618	716	54.2063	862	47.6255	782	62.2953	1076	61.1034	945	62.5093	878	71.4166	1075
ENSMUSG00000016087	Fli1	Friend leukemia integration 1 [Source:MGI Symbol;Acc:MGI:95554]	19.601	17.0215	22.1806	-1.30699	-0.386252	6.51005e-05	0.0133152	9	32422204	32542861	-1	protein_coding	ENSMUST00000016231,ENSMUST00000183767	18.8465	289	16.078	231	17.0632	271	16.0983	264	22.8869	395	22.1989	343	22.0223	309	21.6142	325
ENSMUSG00000024948	Map4k2	mitogen-activated protein kinase kinase kinase kinase 2 [Source:MGI Symbol;Acc:MGI:1346883]	26.6377	23.1412	30.1342	-1.29971	-0.378187	2.39036e-05	0.00845257	19	6341135	6355615	1	protein_coding	ENSMUST00000025897,ENSMUST00000123468,ENSMUST00000124333,ENSMUST00000124556,ENSMUST00000126841,ENSMUST00000127809,ENSMUST00000128170,ENSMUST00000130382,ENSMUST00000133696,ENSMUST00000134307,ENSMUST00000137095,ENSMUST00000140098,ENSMUST00000142496,ENSMUST00000142862,ENSMUST00000148410,ENSMUST00000149624,ENSMUST00000152259,ENSMUST00000152349,ENSMUST00000152912,ENSMUST00000154900,ENSMUST00000155569,…	22.2969	342	22.6758	326	23.0337	366	24.5583	403	28.7316	496	31.3111	484	28.8532	405	31.6411	476
ENSMUSG00000026676	Ccdc3	coiled-coil domain containing 3 [Source:MGI Symbol;Acc:MGI:1921436]	23.6605	20.5754	26.7457	-1.29932	-0.377759	8.13738e-05	0.0149717	2	5137776	5230878	1	protein_coding	ENSMUST00000027988	21.711	333	19.2727	277	19.0115	302	22.3064	366	25.8382	446	28.1444	435	27.0031	379	25.9968	391
ENSMUSG00000054404	Slfn5	schlafen 5 [Source:MGI Symbol;Acc:MGI:1329004]	14.3626	12.504	16.2212	-1.29283	-0.370527	0.00015322	0.0218124	11	82951349	82964840	1	protein_coding	ENSMUST00000067443,ENSMUST00000108157,ENSMUST00000108158,ENSMUST00000150687	12.0761	185	12.4665	179	12.601	200	12.8726	211	15.5955	269	16.0594	248	17.3261	243	15.9036	239
ENSMUSG00000044258	Ctla2a	cytotoxic T lymphocyte-associated protein 2 alpha [Source:MGI Symbol;Acc:MGI:88554]	22.1477	19.3293	24.966	-1.29051	-0.367942	8.03054e-05	0.0149717	13	60934155	60936625	-1	protein_coding	ENSMUST00000021880,ENSMUST00000223750,ENSMUST00000224054,ENSMUST00000225385,ENSMUST00000225498,ENSMUST00000225762,ENSMUST00000225856,ENSMUST00000225966,ENSMUST00000226023	19.3674	297	17.9531	258	19.5771	311	20.4196	335	26.5905	459	23.556	364	25.5801	359	24.1375	363
ENSMUSG00000058806	Col13a1	collagen, type XIII, alpha 1 [Source:MGI Symbol;Acc:MGI:1277201]	36.4114	31.8903	40.9325	-1.2898	-0.367145	0.000306521	0.0345469	10	61838236	61979108	-1	protein_coding	ENSMUST00000051826,ENSMUST00000105451,ENSMUST00000105452,ENSMUST00000105453,ENSMUST00000105454,ENSMUST00000145469,ENSMUST00000153120	28.5465	438	33.2324	478	28.5644	454	37.2179	611	40.5368	700	39.7124	614	40.9494	575	42.5312	640
ENSMUSG00000028883	Sema3a	sema domain, immunoglobulin domain (Ig), short basic domain, secreted, (semaphorin) 3A [Source:MGI Symbol;Acc:MGI:107558]	74.6188	65.3345	83.903	-1.28586	-0.362735	6.55959e-06	0.00283441	5	13125414	13602565	1	protein_coding	ENSMUST00000030714,ENSMUST00000095012,ENSMUST00000125629,ENSMUST00000137798,ENSMUST00000141968,ENSMUST00000195907,ENSMUST00000196514,ENSMUST00000197582,ENSMUST00000200073	67.3463	1034	67.194	967	60.3654	960	66.4322	1091	88.7411	1533	84.821	1312	83.9268	1179	78.1233	1176
ENSMUSG00000018381	Abi3	ABI gene family, member 3 [Source:MGI Symbol;Acc:MGI:1913860]	25.9319	22.7359	29.1279	-1.2766	-0.352302	0.000447026	0.0422501	11	95830074	95842476	-1	protein_coding	ENSMUST00000059026,ENSMUST00000131049,ENSMUST00000137645,ENSMUST00000143492	21.5157	330	24.9677	359	22.1539	352	22.3064	366	26.0118	449	28.0798	434	29.8493	419	32.5707	490
ENSMUSG00000026185	Igfbp5	insulin-like growth factor binding protein 5 [Source:MGI Symbol;Acc:MGI:96440]	1125.47	990.608	1260.33	-1.27404	-0.349409	1.56786e-06	0.00113868	1	72857932	72874884	-1	protein_coding	ENSMUST00000027377,ENSMUST00000137339	1014.36	15581	929.848	13388	938.602	14934	1079.62	17738	1259.42	21763	1301.59	20140	1243.18	17471	1237.12	18630
ENSMUSG00000023809	Rps6ka2	ribosomal protein S6 kinase, polypeptide 2 [Source:MGI Symbol;Acc:MGI:1342290]	174.02	153.261	194.778	-1.27094	-0.345899	6.33224e-07	0.000728154	17	7170115	7303313	1	protein_coding	ENSMUST00000024575	151.847	2332	155.953	2245	147.033	2339	158.214	2599	202.395	3497	184.538	2855	197.916	2781	194.262	2925
ENSMUSG00000040605	Bace2	beta-site APP-cleaving enzyme 2 [Source:MGI Symbol;Acc:MGI:1860440]	38.6822	34.1044	43.2599	-1.26623	-0.340535	6.72711e-05	0.0134532	16	97356728	97439012	1	protein_coding	ENSMUST00000047275	31.5411	484	33.5102	482	35.7919	569	35.5746	584	44.1246	762	39.8416	616	46.1437	648	42.9296	646
ENSMUSG00000032309	Fbxo22	F-box protein 22 [Source:MGI Symbol;Acc:MGI:1926014]	52.2057	46.148	58.2634	-1.26185	-0.335544	2.15246e-05	0.0080275	9	55208925	55224433	1	protein_coding	ENSMUST00000034859,ENSMUST00000133795,ENSMUST00000140375,ENSMUST00000146201,ENSMUST00000153970	44.8216	688	48.5117	698	47.0416	748	44.2172	726	57.4922	993	53.93	834	60.3746	848	61.2569	922
ENSMUSG00000042286	Stab1	stabilin 1 [Source:MGI Symbol;Acc:MGI:2178742]	146.54	130.03	163.051	-1.25697	-0.329952	3.53203e-05	0.0101539	14	31139013	31168641	-1	protein_coding	ENSMUST00000036618,ENSMUST00000159208,ENSMUST00000159249,ENSMUST00000159480,ENSMUST00000159532,ENSMUST00000159757,ENSMUST00000160024,ENSMUST00000160720,ENSMUST00000161129,ENSMUST00000161464,ENSMUST00000161631,ENSMUST00000162169,ENSMUST00000162763	137.98	2119	129.908	1870	114.1	1815	138.129	2269	157.72	2725	163.664	2532	163.051	2291	167.768	2526
ENSMUSG00000025558	Dock9	dedicator of cytokinesis 9 [Source:MGI Symbol;Acc:MGI:106321]	36.0614	32.0173	40.1055	-1.25048	-0.322482	0.000256865	0.0305558	14	121542046	121797837	-1	protein_coding	ENSMUST00000040700,ENSMUST00000100299,ENSMUST00000211803,ENSMUST00000211907,ENSMUST00000211993,ENSMUST00000212181,ENSMUST00000212371,ENSMUST00000212376,ENSMUST00000212416,ENSMUST00000212719	31.2807	480	29.2042	420	33.5922	534	33.9921	558	39.3794	680	44.43	687	38.5302	541	38.0822	573
ENSMUSG00000020357	Flt4	FMS-like tyrosine kinase 4 [Source:MGI Symbol;Acc:MGI:95561]	39.4721	35.1369	43.8074	-1.24944	-0.32128	0.000101726	0.0167109	11	49609263	49652739	1	protein_coding	ENSMUST00000020617,ENSMUST00000152253	38.4418	590	35.5937	512	32.3981	515	34.1139	560	44.9926	777	41.7804	646	45.8591	644	42.5976	641
ENSMUSG00000026814	Eng	endoglin [Source:MGI Symbol;Acc:MGI:95392]	243.653	216.856	270.449	-1.24872	-0.320448	2.46717e-05	0.00845257	2	32646595	32682669	1	protein_coding	ENSMUST00000009705,ENSMUST00000113272,ENSMUST00000139770,ENSMUST00000156306,ENSMUST00000167841,ENSMUST00000192455	203.536	3126	206.305	2970	216.291	3441	241.292	3964	281.153	4858	257.565	3985	265.015	3724	278.063	4187
ENSMUSG00000031996	Aplp2	amyloid beta (A4) precursor-like protein 2 [Source:MGI Symbol;Acc:MGI:88047]	450.377	401.891	498.864	-1.24216	-0.312853	5.94825e-07	0.000728154	9	31149557	31211815	-1	protein_coding	ENSMUST00000072634,ENSMUST00000079758,ENSMUST00000213254,ENSMUST00000213273,ENSMUST00000214396,ENSMUST00000214908,ENSMUST00000216921,ENSMUST00000217516,ENSMUST00000217641,ENSMUST00000217658	427.742	6570	387.017	5572	389.311	6194	403.493	6629	506.666	8755	490.346	7587	501.248	7044	497.194	7487
ENSMUSG00000022228	Zscan26	zinc finger and SCAN domain containing 26 [Source:MGI Symbol;Acc:MGI:3531417]	51.4865	46.0907	56.8823	-1.23309	-0.302283	3.03978e-05	0.0093213	13	21442180	21453730	-1	protein_coding	ENSMUST00000032820,ENSMUST00000110485	46.1236	708	43.7195	629	46.2246	735	48.295	793	56.5085	976	60.5218	936	55.7496	783	54.7494	824
ENSMUSG00000056025	Clca3a1	chloride channel accessory 3A1 [Source:MGI Symbol;Acc:MGI:1316732]	48.7438	44.0119	53.4757	-1.21372	-0.279435	8.69564e-05	0.0151888	3	144729677	144760977	-1	protein_coding	ENSMUST00000029932,ENSMUST00000059091	45.733	702	41.1498	592	44.3392	705	44.8258	736	51.7632	894	56.9674	881	52.5476	738	52.6245	792
ENSMUSG00000066621	Tecpr1	tectonin beta-propeller repeat containing 1 [Source:MGI Symbol;Acc:MGI:1917631]	37.3571	33.7897	40.9245	-1.21171	-0.277046	0.000492028	0.0455671	5	144194442	144223615	-1	protein_coding	ENSMUST00000085701,ENSMUST00000125672,ENSMUST00000130962,ENSMUST00000136018,ENSMUST00000137149,ENSMUST00000140524,ENSMUST00000147992,ENSMUST00000151479,ENSMUST00000153103,ENSMUST00000153751,ENSMUST00000156129,ENSMUST00000196360	34.2102	525	32.4684	467	34.9748	556	33.5052	550	43.8353	757	41.2634	638	36.4667	512	42.1328	634
ENSMUSG00000031824	6430548M08Rik	RIKEN cDNA 6430548M08 gene [Source:MGI Symbol;Acc:MGI:2443793]	44.6051	40.5646	48.6457	-1.20321	-0.266888	0.000435327	0.0417159	8	120114152	120165306	1	protein_coding	ENSMUST00000034281,ENSMUST00000108948,ENSMUST00000108950,ENSMUST00000108951,ENSMUST00000132229,ENSMUST00000144682,ENSMUST00000153725,ENSMUST00000212268,ENSMUST00000212474	38.7022	594	42.7472	615	43.7735	696	37.0353	608	47.9439	828	50.5695	782	47.4957	667	48.5739	731
ENSMUSG00000022220	Adcy4	adenylate cyclase 4 [Source:MGI Symbol;Acc:MGI:99674]	34.2592	31.1449	37.3736	-1.20161	-0.264969	0.00047209	0.044016	14	55769057	55784095	-1	protein_coding	ENSMUST00000002398,ENSMUST00000170223,ENSMUST00000226361,ENSMUST00000226575,ENSMUST00000227031,ENSMUST00000228933	28.6767	440	32.2601	464	30.1984	480	33.4444	549	37.4119	646	36.675	567	36.3955	511	39.0119	587
ENSMUSG00000063952	Brpf3	bromodomain and PHD finger containing, 3 [Source:MGI Symbol;Acc:MGI:2146836]	42.2379	38.408	46.0678	-1.20122	-0.264504	0.000509726	0.0465072	17	28801090	28838546	1	protein_coding	ENSMUST00000004985,ENSMUST00000123942,ENSMUST00000126868,ENSMUST00000127007,ENSMUST00000136233,ENSMUST00000140587,ENSMUST00000140973,ENSMUST00000144022,ENSMUST00000148149,ENSMUST00000156029	36.684	563	41.7055	600	37.1117	590	38.1308	626	47.5389	821	46.8858	725	47.7803	671	42.0664	633
ENSMUSG00000038393	Txnip	thioredoxin interacting protein [Source:MGI Symbol;Acc:MGI:1889549]	227.629	208.062	247.196	-1.1923	-0.253747	0.000247325	0.0296768	3	96557957	96561883	1	protein_coding	ENSMUST00000049093,ENSMUST00000074519,ENSMUST00000128221,ENSMUST00000144639,ENSMUST00000151832,ENSMUST00000196871	188.238	2891	229.432	3303	215.223	3424	199.358	3275	254.36	4395	245.157	3793	244.736	3439	244.53	3682
ENSMUSG00000062960	Kdr	kinase insert domain protein receptor [Source:MGI Symbol;Acc:MGI:96683]	191.574	175.211	207.937	-1.1878	-0.248289	7.07664e-05	0.0135626	5	75932827	75978458	-1	protein_coding	ENSMUST00000113516,ENSMUST00000149573,ENSMUST00000202473	190.451	2925	169.635	2442	165.321	2630	175.438	2882	206.156	3562	201.987	3125	215.065	3022	208.539	3140
ENSMUSG00000107023	Gm42715	predicted gene 42715 [Source:MGI Symbol;Acc:MGI:5662852]	83.7011	76.6831	90.7192	-1.18605	-0.246166	0.000203928	0.0258989	7	127519584	127567054	1	protein_coding	ENSMUST00000189629,ENSMUST00000206825	75.8744	1165	83.5151	1202	74.9461	1192	72.3968	1189	93.0234	1607	93.2223	1442	90.473	1271	86.1581	1297
ENSMUSG00000084416	Rpl10a-ps1	ribosomal protein L10A, pseudogene 1 [Source:MGI Symbol;Acc:MGI:3705885]	136.458	125.129	147.788	-1.18227	-0.241563	9.93997e-05	0.0165255	1	64993951	64994604	-1	processed_pseudogene	ENSMUST00000120360	129.192	1984	130.881	1884	124.47	1980	115.975	1905	144.931	2504	142.661	2207	149.602	2102	153.956	2318
ENSMUSG00000030123	Plxnd1	plexin D1 [Source:MGI Symbol;Acc:MGI:2154244]	469.246	435.829	502.662	-1.15406	-0.206716	6.18225e-05	0.0131245	6	115954811	115995005	-1	protein_coding	ENSMUST00000015511,ENSMUST00000123165,ENSMUST00000131590,ENSMUST00000203628,ENSMUST00000205003	436.4	6703	432.924	6233	412.313	6560	461.678	7585	503.657	8703	497.519	7698	494.417	6948	515.056	7756
ENSMUSG00000022893	Adamts1	a disintegrin-like and metallopeptidase (reprolysin type) with thrombospondin type 1 motif, 1 [Source:MGI Symbol;Acc:MGI:109249]	131.521	122.364	140.677	-1.15089	-0.202749	0.000358605	0.0374878	16	85793827	85803113	-1	protein_coding	ENSMUST00000023610,ENSMUST00000125897,ENSMUST00000138474	129.843	1994	120.602	1736	115.734	1841	123.279	2025	144.063	2489	144.535	2236	134.233	1886	139.878	2106
ENSMUSG00000027111	Itga6	integrin alpha 6 [Source:MGI Symbol;Acc:MGI:96605]	409.737	381.094	438.379	-1.15078	-0.202613	0.000111719	0.0177197	2	71745616	71858416	1	protein_coding	ENSMUST00000028522,ENSMUST00000112101,ENSMUST00000126787,ENSMUST00000133124,ENSMUST00000139760,ENSMUST00000152009,ENSMUST00000155249,ENSMUST00000155596	388.747	5971	386.809	5569	359.144	5714	389.677	6402	454.99	7862	417.836	6465	436.355	6132	444.337	6691
ENSMUSG00000046721	Rpl14-ps1	ribosomal protein L14, pseudogene 1 [Source:MGI Symbol;Acc:MGI:3710579]	95.9257	89.3239	102.528	-1.1488	-0.20013	0.000149476	0.0218114	7	45324965	45325617	1	processed_pseudogene	ENSMUST00000026901	89.2851	1371	93.5161	1346	88.6469	1410	85.8476	1410	101.819	1759	102.27	1582	103.992	1461	102.028	1536
ENSMUSG00000038267	Slc22a23	solute carrier family 22, member 23 [Source:MGI Symbol;Acc:MGI:1920352]	86.5184	80.5915	92.4453	-1.14863	-0.19992	0.000220787	0.0272352	13	34179158	34345182	-1	protein_coding	ENSMUST00000040336,ENSMUST00000128392,ENSMUST00000143353,ENSMUST00000145038,ENSMUST00000148390	78.4134	1204	84.5568	1217	80.7909	1285	78.6049	1291	95.2803	1646	91.8652	1421	90.8999	1277	91.736	1381
ENSMUSG00000033191	Tie1	tyrosine kinase with immunoglobulin-like and EGF-like domains 1 [Source:MGI Symbol;Acc:MGI:99906]	230.387	215.1	245.674	-1.14355	-0.193515	0.000521482	0.0470323	4	118471191	118490061	-1	protein_coding	ENSMUST00000047421,ENSMUST00000153286,ENSMUST00000184261	200.672	3082	223.181	3213	207.304	3298	229.241	3766	245.854	4248	239.922	3712	247.013	3471	249.908	3763
ENSMUSG00000057666	Gapdh	glyceraldehyde-3-phosphate dehydrogenase [Source:MGI Symbol;Acc:MGI:95640]	781.628	831.298	731.959	1.13528	0.183053	0.000169065	0.0233293	6	125161715	125166467	-1	protein_coding	ENSMUST00000073605,ENSMUST00000117757,ENSMUST00000118875,ENSMUST00000144205,ENSMUST00000144588,ENSMUST00000147954,ENSMUST00000182052,ENSMUST00000182115,ENSMUST00000182277,ENSMUST00000182464,ENSMUST00000182670,ENSMUST00000183272,ENSMUST00000192506	816.521	12542	786.292	11321	857.968	13651	864.41	14202	752.781	13008	714.532	11056	719.764	10115	740.76	11155
ENSMUSG00000042284	Itga1	integrin alpha 1 [Source:MGI Symbol;Acc:MGI:96599]	167.256	178.097	156.416	1.13851	0.18715	0.000318155	0.0348431	13	114953096	115101964	-1	protein_coding	ENSMUST00000061673,ENSMUST00000224119,ENSMUST00000224268,ENSMUST00000224493,ENSMUST00000224541,ENSMUST00000224865	188.824	2900	172.204	2479	173.366	2758	177.995	2924	155.695	2690	156.168	2416	161.77	2273	152.03	2289
ENSMUSG00000026042	Col5a2	collagen, type V, alpha 2 [Source:MGI Symbol;Acc:MGI:88458]	325.57	346.967	304.174	1.13982	0.188811	8.61925e-05	0.0151888	1	45374321	45503282	-1	protein_coding	ENSMUST00000086430,ENSMUST00000131535,ENSMUST00000134681,ENSMUST00000150143	362.967	5575	349.097	5026	332.748	5294	343.056	5636	307.31	5310	308.813	4778	298.671	4197	301.902	4546
ENSMUSG00000030695	Aldoa	aldolase A, fructose-bisphosphate [Source:MGI Symbol;Acc:MGI:87994]	1814.7	1944.55	1684.85	1.15298	0.205372	0.000185325	0.0248281	7	126795234	126800751	-1	protein_coding	ENSMUST00000032934,ENSMUST00000087566,ENSMUST00000106348,ENSMUST00000133514,ENSMUST00000135707,ENSMUST00000139657,ENSMUST00000141355,ENSMUST00000143509,ENSMUST00000147748,ENSMUST00000151137,ENSMUST00000205336,ENSMUST00000205890	2096	32196	1802.5	25953	1976.85	31454	1902.86	31264	1680.76	29044	1661.81	25714	1740.69	24463	1656.13	24940
ENSMUSG00000027907	S100a11	S100 calcium binding protein A11 [Source:MGI Symbol;Acc:MGI:1338798]	82.1379	87.9908	76.285	1.15363	0.206178	0.000418484	0.040955	3	93520488	93526287	1	protein_coding	ENSMUST00000029515	85.3791	1311	83.5845	1203	93.9261	1494	89.0734	1463	74.3898	1285	77.0013	1191	75.9575	1067	77.7913	1171
ENSMUSG00000035107	Dcbld2	discoidin, CUB and LCCL domain containing 2 [Source:MGI Symbol;Acc:MGI:1920629]	176.999	189.901	164.097	1.15574	0.20882	0.000307941	0.0345469	16	58408443	58469727	1	protein_coding	ENSMUST00000046663,ENSMUST00000130409,ENSMUST00000134324,ENSMUST00000135415,ENSMUST00000142830,ENSMUST00000149321,ENSMUST00000150817	198.914	3055	184.914	2662	175.628	2794	200.149	3288	164.954	2850	164.116	2539	164.331	2309	162.987	2454
ENSMUSG00000074364	Ehd2	EH-domain containing 2 [Source:MGI Symbol;Acc:MGI:2154274]	88.4984	94.8976	82.0992	1.15598	0.209122	0.000552344	0.0488576	7	15946958	15967567	-1	protein_coding	ENSMUST00000098799,ENSMUST00000144956	97.8784	1503	91.1547	1312	90.4067	1438	100.15	1645	83.7644	1447	80.6849	1248	85.4922	1201	78.4553	1181
ENSMUSG00000055044	Pdlim1	PDZ and LIM domain 1 (elfin) [Source:MGI Symbol;Acc:MGI:1860611]	133.741	143.412	124.071	1.1568	0.21014	5.34122e-05	0.0118877	19	40221173	40271842	-1	protein_coding	ENSMUST00000068439,ENSMUST00000182432,ENSMUST00000182540,ENSMUST00000182636,ENSMUST00000182813	140.389	2156	140.673	2025	145.021	2307	147.563	2424	120.916	2089	124.243	1922	128.114	1800	123.012	1852
ENSMUSG00000042302	Ehbp1	EH domain binding protein 1 [Source:MGI Symbol;Acc:MGI:2667252]	78.1855	83.9169	72.454	1.15913	0.213047	0.000111045	0.0177197	11	22005828	22342292	-1	protein_coding	ENSMUST00000045167,ENSMUST00000109563,ENSMUST00000134293,ENSMUST00000136762,ENSMUST00000137594,ENSMUST00000152372,ENSMUST00000180360	84.7281	1301	83.0984	1196	84.1847	1339	83.6565	1374	73.2324	1265	69.8925	1081	75.6728	1063	71.0182	1069
ENSMUSG00000033307	Mif	macrophage migration inhibitory factor (glycosylation-inhibiting factor) [Source:MGI Symbol;Acc:MGI:96982]	400.486	431.649	369.323	1.16837	0.224497	0.000184847	0.0248281	10	75859353	75860240	-1	protein_coding	ENSMUST00000038169,ENSMUST00000218267	429.434	6596	393.962	5672	446.754	7108	456.444	7499	363.037	6273	357.605	5533	380.641	5349	376.008	5662
ENSMUSG00000079641	Rpl39	ribosomal protein L39 [Source:MGI Symbol;Acc:MGI:1914498]	194.06	209.328	178.791	1.17161	0.228488	0.000388087	0.0396682	X	37082520	37085402	-1	protein_coding	ENSMUST00000115231,ENSMUST00000131149,ENSMUST00000138799	197.287	3030	203.388	2928	223.707	3559	212.93	3498	169.988	2937	193.715	2997	173.866	2443	177.595	2674
ENSMUSG00000020277	Pfkl	phosphofructokinase, liver, B-type [Source:MGI Symbol;Acc:MGI:97547]	420.645	456.367	384.922	1.18371	0.24332	0.000326443	0.03527	10	77986947	78010083	-1	protein_coding	ENSMUST00000020522,ENSMUST00000145716,ENSMUST00000148818,ENSMUST00000149271,ENSMUST00000218383,ENSMUST00000218921,ENSMUST00000220064,ENSMUST00000220304	508.336	7808	419.103	6034	448.828	7141	449.201	7380	391.277	6761	374.02	5787	402.699	5659	371.692	5597
ENSMUSG00000032231	Anxa2	annexin A2 [Source:MGI Symbol;Acc:MGI:88246]	217.495	235.976	199.015	1.18501	0.244895	0.000225097	0.0274877	9	69453620	69491795	1	protein_coding	ENSMUST00000034756,ENSMUST00000123470,ENSMUST00000134907,ENSMUST00000136282,ENSMUST00000143878,ENSMUST00000154591	251.385	3861	211.444	3044	243.19	3869	237.884	3908	191.805	3314	197.916	3062	206.099	2896	200.239	3015
ENSMUSG00000028063	Lmna	lamin A [Source:MGI Symbol;Acc:MGI:96794]	72.892	79.0939	66.6901	1.18631	0.246481	0.000534977	0.0479361	3	88480147	88509956	-1	protein_coding	ENSMUST00000029699,ENSMUST00000036252,ENSMUST00000120377,ENSMUST00000135494,ENSMUST00000147537,ENSMUST00000149068,ENSMUST00000150496	80.9523	1243	75.4587	1086	73.752	1173	86.2128	1416	63.8577	1103	65.9503	1020	66.067	928	70.8854	1067
ENSMUSG00000074218	Cox7a1	cytochrome c oxidase subunit VIIa 1 [Source:MGI Symbol;Acc:MGI:1316714]	44.0423	47.7712	40.3135	1.18764	0.248096	0.00051229	0.0465072	7	30184144	30186078	1	protein_coding	ENSMUST00000098594,ENSMUST00000208441	45.733	702	45.5947	656	50.184	798	49.5731	814	38.3378	662	39.777	615	39.811	559	43.3281	652
ENSMUSG00000034981	Parm1	prostate androgen-regulated mucin-like protein 1 [Source:MGI Symbol;Acc:MGI:2443349]	106.164	115.579	96.7485	1.19404	0.255857	6.90457e-05	0.0135626	5	91517615	91626894	1	protein_coding	ENSMUST00000040576	122.682	1884	113.171	1629	107.627	1712	118.836	1952	95.396	1648	96.4536	1492	100.221	1408	94.9233	1429
ENSMUSG00000005220	Corin	corin [Source:MGI Symbol;Acc:MGI:1349451]	89.6563	97.8018	81.5109	1.20076	0.263947	0.000424329	0.0412346	5	72300025	72504473	-1	protein_coding	ENSMUST00000005352,ENSMUST00000167460,ENSMUST00000175766,ENSMUST00000176320,ENSMUST00000176439,ENSMUST00000176974,ENSMUST00000177290	97.2274	1493	102.961	1482	89.5896	1425	101.429	1666	80.9868	1399	82.1713	1271	88.4807	1243	74.4047	1120
ENSMUSG00000001435	Col18a1	collagen, type XVIII, alpha 1 [Source:MGI Symbol;Acc:MGI:88451]	659.4	720.657	598.142	1.2052	0.269275	3.40385e-05	0.0100665	10	77052178	77166548	-1	protein_coding	ENSMUST00000072755,ENSMUST00000081654,ENSMUST00000105409,ENSMUST00000156009,ENSMUST00000218407	727.008	11167	716.354	10314	679.48	10811	759.786	12483	610.482	10549	574.876	8895	564.86	7938	642.351	9673
ENSMUSG00000030046	Bmp10	bone morphogenetic protein 10 [Source:MGI Symbol;Acc:MGI:1338820]	300.966	329.861	272.071	1.20881	0.273588	0.000404991	0.0402048	6	87428994	87437677	1	protein_coding	ENSMUST00000032125	356.327	5473	305.62	4400	298.496	4749	359.002	5898	286.13	4944	260.538	4031	271.988	3822	269.63	4060
ENSMUSG00000030718	Ppme1	protein phosphatase methylesterase 1 [Source:MGI Symbol;Acc:MGI:1919840]	65.2728	71.5996	58.9461	1.21332	0.278962	0.000200883	0.0258989	7	100326737	100372307	-1	protein_coding	ENSMUST00000032963,ENSMUST00000207092,ENSMUST00000207622,ENSMUST00000207634,ENSMUST00000208168	77.1114	1184	67.0551	965	67.2786	1070	74.9531	1231	61.1958	1057	58.2599	901	60.5169	850	55.8118	840
ENSMUSG00000101249	Gm29216	predicted gene 29216 [Source:MGI Symbol;Acc:MGI:5579922]	919.914	1012.38	827.453	1.22304	0.290477	6.56158e-05	0.0133152	1	24615706	24616197	-1	unprocessed_pseudogene	ENSMUST00000187117	1004.73	15433	923.597	13298	1011.07	16087	1110.12	18239	838.773	14494	766.555	11861	868.832	12210	835.65	12584
ENSMUSG00000031557	Plekha2	pleckstrin homology domain-containing, family A (phosphoinositide binding specific) member 2 [Source:MGI Symbol;Acc:MGI:1928144]	100.237	110.694	89.7799	1.23097	0.299792	0.000471258	0.044016	8	25039144	25102376	-1	protein_coding	ENSMUST00000064883,ENSMUST00000098866,ENSMUST00000125466,ENSMUST00000128715,ENSMUST00000211708	122.942	1888	101.642	1463	102.034	1623	116.158	1908	94.2386	1628	89.1509	1379	93.8884	1319	81.8419	1232
ENSMUSG00000007655	Cav1	caveolin 1, caveolae protein [Source:MGI Symbol;Acc:MGI:102709]	56.6646	62.7302	50.5991	1.24085	0.31133	0.000124785	0.0191322	6	17306335	17341452	1	protein_coding	ENSMUST00000007799,ENSMUST00000115453,ENSMUST00000115454,ENSMUST00000115455,ENSMUST00000115456,ENSMUST00000123439,ENSMUST00000130505,ENSMUST00000133065,ENSMUST00000150901,ENSMUST00000177234	65.0027	998	63.0964	908	65.5189	1042	57.3028	941	49.217	850	51.9912	804	54.5399	766	46.6482	702
ENSMUSG00000010830	Kdelr3	KDEL (Lys-Asp-Glu-Leu) endoplasmic reticulum protein retention receptor 3 [Source:MGI Symbol;Acc:MGI:2145953]	21.2321	23.5872	18.8771	1.24714	0.318628	0.000551102	0.0488576	15	79516408	79527739	1	protein_coding	ENSMUST00000010974	25.8774	397	21.7035	312	23.9136	380	22.8542	375	20.1093	347	17.9336	277	19.105	268	18.3605	276
ENSMUSG00000027257	Pacsin3	protein kinase C and casein kinase substrate in neurons 3 [Source:MGI Symbol;Acc:MGI:1891410]	23.353	25.969	20.7369	1.25518	0.327891	0.000209016	0.0262201	2	91255954	91264679	1	protein_coding	ENSMUST00000028694,ENSMUST00000059566,ENSMUST00000111349,ENSMUST00000124658,ENSMUST00000126754,ENSMUST00000128684,ENSMUST00000131711,ENSMUST00000134699,ENSMUST00000138470,ENSMUST00000141313,ENSMUST00000143883,ENSMUST00000144394,ENSMUST00000154959,ENSMUST00000156919,ENSMUST00000168916	26.7888	411	25.8706	372	24.1022	383	27.1146	445	19.1834	331	21.6172	334	20.5992	289	21.5478	324
ENSMUSG00000040690	Col16a1	collagen, type XVI, alpha 1 [Source:MGI Symbol;Acc:MGI:1095396]	38.7383	43.1472	34.3294	1.26045	0.333939	0.000138826	0.0208224	4	130047840	130099283	1	protein_coding	ENSMUST00000044565,ENSMUST00000097867,ENSMUST00000106001,ENSMUST00000123617,ENSMUST00000129937,ENSMUST00000132251,ENSMUST00000135675,ENSMUST00000142293,ENSMUST00000143432,ENSMUST00000143577,ENSMUST00000146606,ENSMUST00000151541,ENSMUST00000154441	45.9934	706	41.3582	595	41.3853	658	43.852	720	31.7408	548	35.8995	555	32.1263	451	37.551	565
ENSMUSG00000031987	Egln1	egl-9 family hypoxia-inducible factor 1 [Source:MGI Symbol;Acc:MGI:1932286]	159.584	178.816	140.352	1.26752	0.342014	0.000292177	0.0335979	8	124908587	124949324	-1	protein_coding	ENSMUST00000034469	207.117	3181	153.244	2206	169.909	2703	184.994	3039	143.195	2474	136.909	2118	143.483	2016	137.82	2075
ENSMUSG00000038412	Higd1a	HIG1 domain family, member 1A [Source:MGI Symbol;Acc:MGI:1930666]	76.0889	85.1166	67.0612	1.2686	0.343232	2.27375e-05	0.0082567	9	121848563	121858362	-1	protein_coding	ENSMUST00000060251,ENSMUST00000213124,ENSMUST00000213147,ENSMUST00000214988,ENSMUST00000215007,ENSMUST00000215300,ENSMUST00000216914	91.5636	1406	75.8754	1092	86.5101	1376	86.5171	1421	66.1725	1143	66.1442	1023	69.6247	978	66.3035	998
ENSMUSG00000025161	Slc16a3	solute carrier family 16 (monocarboxylic acid transporters), member 3 [Source:MGI Symbol;Acc:MGI:1933438]	272.997	306.075	239.918	1.26912	0.343832	0.000327166	0.03527	11	120948480	120960868	1	protein_coding	ENSMUST00000070653,ENSMUST00000100130,ENSMUST00000129473,ENSMUST00000133029,ENSMUST00000134540,ENSMUST00000140467,ENSMUST00000154187,ENSMUST00000168579	356.392	5474	265.269	3819	282.47	4494	320.171	5260	239.083	4131	233.33	3610	251.496	3534	235.764	3550
ENSMUSG00000016918	Sulf1	sulfatase 1 [Source:MGI Symbol;Acc:MGI:2138563]	48.2897	54.091	42.4884	1.27159	0.346633	8.61456e-05	0.0151888	1	12692277	12861192	1	protein_coding	ENSMUST00000088585,ENSMUST00000177608,ENSMUST00000180062,ENSMUST00000185780,ENSMUST00000186051,ENSMUST00000186405,ENSMUST00000186674,ENSMUST00000187376,ENSMUST00000189447,ENSMUST00000189541	61.292	941	50.4563	726	53.7035	854	50.9121	836	40.5368	700	43.1375	667	44.0802	619	42.1992	635
ENSMUSG00000040856	Dlk1	delta-like 1 homolog (Drosophila) [Source:MGI Symbol;Acc:MGI:94900]	57.217	64.3158	50.1182	1.28928	0.366566	0.000161959	0.0225745	12	109452823	109463336	1	protein_coding	ENSMUST00000056110,ENSMUST00000109841,ENSMUST00000109842,ENSMUST00000109843,ENSMUST00000109844,ENSMUST00000109846,ENSMUST00000124293,ENSMUST00000173539,ENSMUST00000173812,ENSMUST00000174539	62.9195	966	58.3737	840	65.5818	1043	70.3884	1156	44.4718	768	56.1272	868	49.7726	699	50.1012	754
ENSMUSG00000038274	Fau	Finkel-Biskis-Reilly murine sarcoma virus (FBR-MuSV) ubiquitously expressed (fox derived) [Source:MGI Symbol;Acc:MGI:102547]	117.702	133.135	102.269	1.29417	0.37203	0.000439552	0.0418302	19	6057888	6059524	1	protein_coding	ENSMUST00000043074,ENSMUST00000178310,ENSMUST00000179142	117.669	1807	119.282	1717	159.225	2533	136.364	2240	107.375	1855	102.658	1588	103.921	1460	95.1225	1432
ENSMUSG00000057751	Megf6	multiple EGF-like-domains 6 [Source:MGI Symbol;Acc:MGI:1919351]	65.8682	74.422	57.3144	1.29814	0.376449	0.00015333	0.0218124	4	154170730	154275713	1	protein_coding	ENSMUST00000030897,ENSMUST00000127088,ENSMUST00000128700,ENSMUST00000138945,ENSMUST00000142110,ENSMUST00000152159,ENSMUST00000183595	76.3952	1173	75.3198	1084	64.3248	1023	81.6481	1341	53.3836	922	62.9129	973	58.8092	826	54.1518	815
ENSMUSG00000028776	Tinagl1	tubulointerstitial nephritis antigen-like 1 [Source:MGI Symbol;Acc:MGI:2137617]	44.9849	50.8303	39.1395	1.30178	0.380488	1.28499e-05	0.00537321	4	130164454	130175122	-1	protein_coding	ENSMUST00000030560,ENSMUST00000105998,ENSMUST00000105999,ENSMUST00000132545,ENSMUST00000133660,ENSMUST00000145000,ENSMUST00000145774,ENSMUST00000175822,ENSMUST00000175992	52.5685	807	50.109	721	47.4187	754	53.2249	874	35.9073	620	41.2634	638	39.3129	552	40.0743	603
ENSMUSG00000041592	Sdk2	sidekick cell adhesion molecule 2 [Source:MGI Symbol;Acc:MGI:2443847]	23.898	27.1021	20.694	1.31153	0.391246	7.69646e-05	0.0145484	11	113776374	114067046	-1	protein_coding	ENSMUST00000041627,ENSMUST00000125879,ENSMUST00000141943,ENSMUST00000144301,ENSMUST00000155651,ENSMUST00000156955	27.7002	425	27.9541	402	24.6049	391	28.1493	462	20.8037	359	18.8383	291	22.4493	315	20.6846	311
ENSMUSG00000045763	Basp1	brain abundant, membrane attached signal protein 1 [Source:MGI Symbol;Acc:MGI:1917600]	13.9166	15.9233	11.9099	1.33307	0.414753	0.000106848	0.0173459	15	25363277	25413764	-1	protein_coding	ENSMUST00000058845,ENSMUST00000228597	17.0237	261	15.1751	218	16.309	259	15.1854	249	12.4706	215	12.2465	189	11.1357	156	11.7866	177
ENSMUSG00000038403	Hfe2	hemochromatosis type 2 (juvenile) [Source:MGI Symbol;Acc:MGI:1916835]	15.2109	17.4594	12.9624	1.34238	0.424789	0.000115056	0.0178388	3	96525172	96529210	1	protein_coding	ENSMUST00000049208	17.0237	261	16.8419	242	19.3257	307	16.6461	273	13.9752	241	13.2159	204	12.2742	172	12.3842	186
ENSMUSG00000032374	Plod2	procollagen lysine, 2-oxoglutarate 5-dioxygenase 2 [Source:MGI Symbol;Acc:MGI:1347007]	79.8443	91.8005	67.8881	1.34475	0.427342	5.12293e-05	0.0117819	9	92542223	92608428	1	protein_coding	ENSMUST00000070522,ENSMUST00000160142,ENSMUST00000160359,ENSMUST00000161906,ENSMUST00000190075	108.36	1664	80.6676	1161	85.6931	1363	92.4817	1519	69.1238	1194	68.0183	1052	68.7709	966	65.6395	988
ENSMUSG00000020108	Ddit4	DNA-damage-inducible transcript 4 [Source:MGI Symbol;Acc:MGI:1921997]	30.9785	35.6033	26.3537	1.34925	0.432161	4.88347e-05	0.0114215	10	59949669	59951834	-1	protein_coding	ENSMUST00000020308	38.572	592	34.1353	491	31.3925	499	38.3134	629	25.2595	436	28.4029	439	26.2204	368	25.532	384
ENSMUSG00000001506	Col1a1	collagen, type I, alpha 1 [Source:MGI Symbol;Acc:MGI:88467]	470.454	540.196	400.712	1.35554	0.438866	3.91849e-05	0.0106022	11	94936224	94953042	1	protein_coding	ENSMUST00000001547,ENSMUST00000139974,ENSMUST00000148046,ENSMUST00000148593	584.634	8980	496.819	7153	548.693	8730	530.636	8718	337.459	5831	456.353	7061	411.38	5781	397.655	5988
ENSMUSG00000028047	Thbs3	thrombospondin 3 [Source:MGI Symbol;Acc:MGI:98739]	15.3751	17.7611	12.9891	1.36208	0.445815	0.000314142	0.0348248	3	89215180	89226837	1	protein_coding	ENSMUST00000029682,ENSMUST00000119084,ENSMUST00000126315,ENSMUST00000126372,ENSMUST00000126700,ENSMUST00000136881,ENSMUST00000142051,ENSMUST00000144980,ENSMUST00000146435,ENSMUST00000153129,ENSMUST00000155924	18.0653	277	18.092	260	15.8062	251	19.0806	313	14.496	250	13.0867	202	10.9934	154	13.3802	201
ENSMUSG00000048416	Mlf1	myeloid leukemia factor 1 [Source:MGI Symbol;Acc:MGI:1341819]	46.7591	53.8555	39.6627	1.36868	0.452789	3.6615e-05	0.0103112	3	67374097	67400003	1	protein_coding	ENSMUST00000061322,ENSMUST00000077916,ENSMUST00000126628,ENSMUST00000142538	52.9591	813	52.8871	761	56.5945	900	52.9815	870	36.8332	636	45.9164	710	41.8033	587	34.098	513
ENSMUSG00000057963	Itpk1	inositol 1,3,4-triphosphate 5/6 kinase [Source:MGI Symbol;Acc:MGI:2446159]	10.4044	12.0719	8.73694	1.37972	0.464371	0.0004181	0.040955	12	102568582	102704930	-1	protein_coding	ENSMUST00000046518,ENSMUST00000178697,ENSMUST00000179210,ENSMUST00000179417,ENSMUST00000191320	12.8573	197	11.3553	163	10.7156	170	13.3595	219	9.11427	157	8.82138	136	9.14336	128	7.86877	118
ENSMUSG00000001911	Nfix	nuclear factor I/X [Source:MGI Symbol;Acc:MGI:97311]	20.0473	23.3455	16.7491	1.39398	0.479208	1.67689e-05	0.00642763	8	84699876	84800344	-1	protein_coding	ENSMUST00000076715,ENSMUST00000099070,ENSMUST00000109762,ENSMUST00000109764,ENSMUST00000126806,ENSMUST00000132236,ENSMUST00000148644,ENSMUST00000148746	23.4687	360	23.5092	338	22.0282	350	24.3757	400	17.2158	297	18.7091	289	15.8319	222	15.2395	229
ENSMUSG00000052353	Cemip	cell migration inducing protein, hyaluronan binding [Source:MGI Symbol;Acc:MGI:2443629]	11.615	13.5287	9.70128	1.40047	0.485909	0.000297127	0.0338848	7	83932857	84086502	-1	protein_coding	ENSMUST00000064174,ENSMUST00000142518,ENSMUST00000145171,ENSMUST00000147578,ENSMUST00000150495	14.4197	221	12.2581	176	13.1038	208	14.3333	235	9.23	159	10.5663	163	8.21835	115	10.7905	162
ENSMUSG00000029661	Col1a2	collagen, type I, alpha 2 [Source:MGI Symbol;Acc:MGI:88468]	351.099	409.418	292.78	1.40234	0.487838	2.42051e-06	0.0014208	6	4504814	4541544	1	protein_coding	ENSMUST00000031668,ENSMUST00000124686,ENSMUST00000132029,ENSMUST00000138511,ENSMUST00000141483,ENSMUST00000148864,ENSMUST00000155687,ENSMUST00000203346	446.491	6858	382.85	5512	412.628	6565	395.702	6501	259.221	4479	328.136	5077	294.544	4139	289.219	4355
ENSMUSG00000036856	Wnt4	wingless-type MMTV integration site family, member 4 [Source:MGI Symbol;Acc:MGI:98957]	9.9548	11.6865	8.22314	1.41066	0.496375	0.000369759	0.0383632	4	137277489	137299726	1	protein_coding	ENSMUST00000045747	11.36	174	12.1887	175	9.89854	157	13.2986	218	8.70919	150	8.1105	125	8.00488	112	8.06798	121
ENSMUSG00000096006	Gm21596	predicted gene, 21596 [Source:MGI Symbol;Acc:MGI:5434951]	16.6108	19.435	13.7866	1.41082	0.496536	0.000394445	0.0398761	2	113919247	113920562	-1	processed_pseudogene	ENSMUST00000178049	17.6096	270	18.7866	270	19.8285	315	21.5152	353	16.2899	281	15.0901	233	11.8472	166	11.9194	179
ENSMUSG00000115368			9.83751	11.497	8.17799	1.41201	0.497751	0.00039879	0.0398761	14	91638499	91647839	-1	lincRNA	ENSMUST00000227213	12.7271	195	11.9109	171	11.1555	177	10.1946	167	7.37822	127	8.369	129	9.42798	132	7.53676	113
ENSMUSG00000033948	Zswim5	zinc finger SWIM-type containing 5 [Source:MGI Symbol;Acc:MGI:1921714]	11.2214	13.2917	9.15107	1.44356	0.52963	0.000381782	0.039315	4	116877376	116989264	1	protein_coding	ENSMUST00000044823	14.7452	226	13.2999	191	11.0926	176	14.029	230	9.80869	169	9.01526	139	7.72027	108	10.0601	151
ENSMUSG00000021136	Smoc1	SPARC related modular calcium binding 1 [Source:MGI Symbol;Acc:MGI:1929878]	39.6969	46.8328	32.5609	1.44374	0.529806	1.29182e-06	0.00099963	12	81026808	81186414	1	protein_coding	ENSMUST00000021564,ENSMUST00000110347,ENSMUST00000129362	42.9988	660	48.4422	697	47.2302	751	48.6602	799	31.1042	537	29.5662	457	34.5455	485	35.0277	527
ENSMUSG00000018906	P4ha2	procollagen-proline, 2-oxoglutarate 4-dioxygenase (proline 4-hydroxylase), alpha II polypeptide [Source:MGI Symbol;Acc:MGI:894286]	53.3473	63.4928	43.2019	1.45253	0.538564	0.000193451	0.0254231	11	54100095	54131665	1	protein_coding	ENSMUST00000019050,ENSMUST00000093107,ENSMUST00000125132,ENSMUST00000125651,ENSMUST00000126840,ENSMUST00000129499,ENSMUST00000135596,ENSMUST00000135653,ENSMUST00000138477,ENSMUST00000139315,ENSMUST00000141258,ENSMUST00000142583,ENSMUST00000151218,ENSMUST00000155299,ENSMUST00000174616	76.0046	1167	53.8594	775	52.258	831	71.8491	1180	42.5043	734	42.8144	662	43.2975	608	44.1913	665
ENSMUSG00000030399	Ckm	creatine kinase, muscle [Source:MGI Symbol;Acc:MGI:88413]	64.4373	76.3801	52.4945	1.47677	0.562441	6.31127e-05	0.0131953	7	19404776	19422841	1	protein_coding	ENSMUST00000003643,ENSMUST00000208079,ENSMUST00000208710	77.1765	1185	69.7637	1004	83.8705	1334	74.7096	1227	42.5043	734	62.9129	973	57.315	805	47.2458	711
ENSMUSG00000027574	Nkain4	Na+/K+ transporting ATPase interacting 4 [Source:MGI Symbol;Acc:MGI:1915372]	10.4259	12.444	8.40782	1.49032	0.575622	5.92699e-05	0.0127792	2	180934772	180954699	-1	protein_coding	ENSMUST00000103053,ENSMUST00000108873,ENSMUST00000134231,ENSMUST00000137274,ENSMUST00000139929,ENSMUST00000148905,ENSMUST00000151494	11.8808	182	12.6748	182	12.2868	195	12.9334	212	7.66756	132	9.07988	140	7.22219	101	9.66166	145
ENSMUSG00000026360	Rgs2	regulator of G-protein signaling 2 [Source:MGI Symbol;Acc:MGI:1098271]	16.6794	20.029	13.3297	1.49669	0.581775	4.08244e-06	0.00194254	1	143999338	144004161	-1	protein_coding	ENSMUST00000027606,ENSMUST00000127206,ENSMUST00000134817,ENSMUST00000153527	20.7345	318	20.9395	301	20.457	325	17.9851	295	14.2646	246	12.5697	194	13.7684	193	12.7162	191
ENSMUSG00000026043	Col3a1	collagen, type III, alpha 1 [Source:MGI Symbol;Acc:MGI:88453]	565.031	681.459	448.604	1.52036	0.604409	5.45649e-08	0.00012549	1	45311538	45349706	1	protein_coding	ENSMUST00000087883,ENSMUST00000123204,ENSMUST00000129611,ENSMUST00000185687,ENSMUST00000186021,ENSMUST00000189818,ENSMUST00000190943	745.692	11454	659.196	9491	637.057	10136	683.89	11236	411.994	7119	480.652	7437	425.824	5984	475.945	7167
ENSMUSG00000021613	Hapln1	hyaluronan and proteoglycan link protein 1 [Source:MGI Symbol;Acc:MGI:1337006]	92.5362	110.999	74.0734	1.52547	0.609255	0.000191419	0.0253979	13	89539796	89611652	1	protein_coding	ENSMUST00000022108,ENSMUST00000225678	113.633	1745	97.9609	1410	114.54	1822	117.862	1936	78.2091	1351	58.7123	908	61.7266	867	97.6458	1470
ENSMUSG00000073940	Hbb-bt	hemoglobin, beta adult t chain [Source:MGI Symbol;Acc:MGI:5474850]	86.5265	105.024	68.0289	1.53493	0.618174	4.03772e-05	0.0107147	7	103812524	103813996	-1	protein_coding	ENSMUST00000098192	125.481	1927	86.6404	1247	94.6175	1505	113.358	1862	70.1075	1211	61.0388	944	63.5766	893	77.3929	1165
ENSMUSG00000030218	Mgp	matrix Gla protein [Source:MGI Symbol;Acc:MGI:96976]	23.1616	28.0816	18.2417	1.5478	0.630217	3.84239e-06	0.00189361	6	136872435	136875823	-1	protein_coding	ENSMUST00000032342,ENSMUST00000203103	27.5049	422	25.6622	369	26.9932	429	32.1662	528	16.1163	278	18.9676	293	18.3934	258	19.4893	293
ENSMUSG00000006403	Adamts4	a disintegrin-like and metallopeptidase (reprolysin type) with thrombospondin type 1 motif, 4 [Source:MGI Symbol;Acc:MGI:1339949]	4.45342	5.42184	3.485	1.549	0.63134	0.000339519	0.0357635	1	171250421	171260637	1	protein_coding	ENSMUST00000111314,ENSMUST00000111315,ENSMUST00000219033	6.21708	95	4.96576	71	4.99641	79	5.50812	90	3.67464	63	3.32821	51	3.45099	48	3.48617	52
ENSMUSG00000030116	Mfap5	microfibrillar associated protein 5 [Source:MGI Symbol;Acc:MGI:1354387]	7.3846	9.05682	5.71238	1.5881	0.6673	0.000204579	0.0258989	6	122505845	122529290	1	protein_coding	ENSMUST00000032210,ENSMUST00000118626,ENSMUST00000121656,ENSMUST00000125728,ENSMUST00000126357,ENSMUST00000142896,ENSMUST00000148517	7.38889	113	8.50777	122	9.71	154	10.6206	174	5.46856	94	5.20235	80	6.36833	89	5.81028	87
ENSMUSG00000069919	Hba-a1	hemoglobin alpha, adult chain 1 [Source:MGI Symbol;Acc:MGI:96015]	264.565	325.359	203.77	1.5917	0.670565	2.13906e-06	0.00134167	11	32283511	32284465	1	protein_coding	ENSMUST00000093209,ENSMUST00000142555	310.496	4769	270.408	3893	347.957	5536	372.574	6121	204.594	3535	188.48	2916	193.149	2714	228.858	3446
ENSMUSG00000029121	Crmp1	collapsin response mediator protein 1 [Source:MGI Symbol;Acc:MGI:107793]	14.7667	18.2282	11.3051	1.60957	0.68668	1.25078e-06	0.00099963	5	37241940	37292133	1	protein_coding	ENSMUST00000031004,ENSMUST00000114158,ENSMUST00000200834,ENSMUST00000201315,ENSMUST00000201453,ENSMUST00000201765,ENSMUST00000201834,ENSMUST00000202377,ENSMUST00000202434,ENSMUST00000202652	19.4325	298	17.3975	250	17.0632	271	19.0198	312	12.4706	215	11.2125	173	11.278	158	10.2593	154
ENSMUSG00000095865	Gm13237	predicted gene 13237 [Source:MGI Symbol;Acc:MGI:3649924]	10.6814	13.2519	8.11097	1.65304	0.725121	0.000135025	0.0204748	4	146564453	146565087	-1	processed_pseudogene	ENSMUST00000122151	11.36	174	11.5636	166	14.0465	223	16.0375	263	6.51019	112	9.14451	141	8.78758	123	8.00158	120
ENSMUSG00000001494	Sost	sclerostin [Source:MGI Symbol;Acc:MGI:1921749]	6.0094	7.60477	4.41403	1.71329	0.776767	0.000146732	0.0217715	11	101962458	101967015	-1	protein_coding	ENSMUST00000001534	5.95668	91	7.466	107	8.20165	130	8.79474	144	4.60053	79	5.00848	77	4.16254	58	3.88458	58
ENSMUSG00000026638	Irf6	interferon regulatory factor 6 [Source:MGI Symbol;Acc:MGI:1859211]	6.79626	8.55044	5.04208	1.7169	0.779804	8.50891e-05	0.0151888	1	193153111	193172023	1	protein_coding	ENSMUST00000076521,ENSMUST00000138826,ENSMUST00000140066,ENSMUST00000193772	9.4721	145	7.466	107	8.95582	142	8.30783	136	5.64216	97	4.49147	69	6.08371	85	3.95099	59
ENSMUSG00000031738	Irx6	Iroquois related homeobox 6 (Drosophila) [Source:MGI Symbol;Acc:MGI:1927642]	12.3623	15.6469	9.07772	1.71839	0.781058	4.38844e-05	0.0110228	8	92674288	92680956	1	protein_coding	ENSMUST00000034185,ENSMUST00000167261	15.4613	237	12.9527	186	14.4236	229	19.7501	324	9.69295	167	7.72275	119	9.49913	133	9.39605	141
ENSMUSG00000074491	Clec4g	C-type lectin domain family 4, member g [Source:MGI Symbol;Acc:MGI:1923113]	5.06414	6.50528	3.62301	1.77454	0.827445	9.39001e-05	0.0159966	8	3707064	3720651	-1	protein_coding	ENSMUST00000058040,ENSMUST00000062037,ENSMUST00000159612,ENSMUST00000160527	5.17548	79	7.67436	110	6.5676	104	6.60366	108	3.96398	68	3.78059	58	3.5933	50	3.15415	47
ENSMUSG00000014846	Tppp3	tubulin polymerization-promoting protein family member 3 [Source:MGI Symbol;Acc:MGI:1915221]	6.94031	8.92661	4.95401	1.80399	0.851188	4.69103e-05	0.0111606	8	105467493	105471526	-1	protein_coding	ENSMUST00000014990,ENSMUST00000176419,ENSMUST00000177126	9.2117	141	7.11875	102	8.39019	133	10.9858	180	4.4848	77	4.87923	75	5.37217	75	5.07984	76
ENSMUSG00000061983	Rps12	ribosomal protein S12 [Source:MGI Symbol;Acc:MGI:98105]	59.6514	76.8954	42.4074	1.81943	0.863483	3.52642e-06	0.00180226	10	23785183	23787275	-1	protein_coding	ENSMUST00000073926,ENSMUST00000217883,ENSMUST00000218107,ENSMUST00000218142,ENSMUST00000218185,ENSMUST00000218221,ENSMUST00000219783,ENSMUST00000220070,ENSMUST00000220171	63.0497	968	70.3888	1013	83.3049	1325	90.8384	1492	38.3957	663	36.7396	568	43.7956	615	50.6988	763
ENSMUSG00000048126	Col6a3	collagen, type VI, alpha 3 [Source:MGI Symbol;Acc:MGI:88461]	29.2114	38.3716	20.0511	1.87567	0.907407	2.97106e-05	0.0093213	1	90765923	90843971	-1	protein_coding	ENSMUST00000056925,ENSMUST00000097653,ENSMUST00000130846,ENSMUST00000136916,ENSMUST00000145750,ENSMUST00000150769,ENSMUST00000187753,ENSMUST00000188587	53.2846	818	30.4544	438	32.7123	520	37.0353	608	19.6463	339	20.0662	310	21.6666	304	18.8253	283
ENSMUSG00000055675	Kbtbd11	kelch repeat and BTB (POZ) domain containing 11 [Source:MGI Symbol;Acc:MGI:1922151]	7.62248	9.99523	5.24974	1.87812	0.909292	0.000334899	0.0355483	8	15011025	15033333	1	protein_coding	ENSMUST00000069399,ENSMUST00000183471,ENSMUST00000184243,ENSMUST00000184598	13.4432	206	7.466	107	8.39019	133	10.6815	175	6.22085	107	4.2976	66	5.79909	81	4.68142	70
ENSMUSG00000027750	Postn	periostin, osteoblast specific factor [Source:MGI Symbol;Acc:MGI:1926321]	206.919	271.3	142.538	1.88388	0.913706	7.75711e-07	0.000823388	3	54361109	54391037	1	protein_coding	ENSMUST00000073012,ENSMUST00000081564,ENSMUST00000107985,ENSMUST00000117373,ENSMUST00000127452,ENSMUST00000143258,ENSMUST00000145036,ENSMUST00000150868,ENSMUST00000154157	318.113	4886	209.013	3009	254.942	4056	303.129	4980	148.635	2568	134.259	2077	132.241	1858	155.018	2334
ENSMUSG00000052305	Hbb-bs	hemoglobin, beta adult s chain [Source:MGI Symbol;Acc:MGI:5474852]	73.9659	97.3122	50.6195	1.9043	0.929257	9.93904e-05	0.0165255	7	103826534	103828096	-1	protein_coding	ENSMUST00000023934,ENSMUST00000131960,ENSMUST00000153218	141.561	2174	78.5146	1130	82.0479	1305	87.1257	1431	39.0901	675	53.3484	825	61.7977	868	48.2419	726
ENSMUSG00000062329	Cytl1	cytokine-like 1 [Source:MGI Symbol;Acc:MGI:2684993]	3.09896	4.09657	2.10134	1.96418	0.973925	0.000231365	0.0280053	5	37735519	37739820	1	protein_coding	ENSMUST00000073554,ENSMUST00000201048	3.41777	52	3.64619	52	4.17938	66	5.14295	84	1.88072	32	2.22958	34	1.67213	23	2.62292	39
ENSMUSG00000026475	Rgs16	regulator of G-protein signaling 16 [Source:MGI Symbol;Acc:MGI:108407]	5.98773	8.02058	3.95488	2.00447	1.00322	0.000171453	0.0234245	1	153740349	153745468	1	protein_coding	ENSMUST00000027748	11.2298	172	6.07698	87	7.25893	115	7.51661	123	4.13759	71	3.39284	52	4.80293	67	3.48617	52
ENSMUSG00000046159	Chrm3	cholinergic receptor, muscarinic 3, cardiac [Source:MGI Symbol;Acc:MGI:88398]	3.03143	4.19846	1.86439	2.26652	1.18048	5.4746e-05	0.0119911	13	9875486	10360847	-1	protein_coding	ENSMUST00000063093,ENSMUST00000187510,ENSMUST00000190395,ENSMUST00000223242	4.58957	70	4.54905	65	3.42521	54	4.23	69	2.40154	41	2.16495	33	1.52982	21	1.36126	20
ENSMUSG00000003555	Cyp17a1	cytochrome P450, family 17, subfamily a, polypeptide 1 [Source:MGI Symbol;Acc:MGI:88586]	2.28524	3.25793	1.31255	2.53454	1.34172	3.77869e-05	0.0104284	19	46667165	46672974	-1	protein_coding	ENSMUST00000026012,ENSMUST00000131142,ENSMUST00000156577	2.50636	38	3.78509	54	3.36236	53	3.37791	55	0.954828	16	1.19557	18	1.67213	23	1.42767	21
ENSMUSG00000027500	Stmn2	stathmin-like 2 [Source:MGI Symbol;Acc:MGI:98241]	1.29205	1.85157	0.732527	2.5873	1.37145	9.26434e-05	0.0159798	3	8509360	8561606	1	protein_coding	ENSMUST00000029002,ENSMUST00000191847,ENSMUST00000194307,ENSMUST00000194905	1.72516	26	1.90991	27	1.85401	29	1.91719	31	0.954828	16	0.872444	13	0.604814	8	0.498024	7
