# Supplementary material for: Adhesion G protein–coupled receptor Gpr126/Adgrg6 is essential for placental development
Source: Sci Adv. 2021 Nov 12;7(46):eabj5445. doi: 10.1126/sciadv.abj5445 (PMC8589310; doi:10.1126/sciadv.abj5445)
Supplement: Supplementary file 2 — Tables S1 to S5 [file sciadv.abj5445_tables_s1_to_s5.zip › sciadv.abj5445_table_s3.xlsx]

## Sheet: GO and KEGG enriched terms
Gene set (Up/Down)	Ontology Type	Ontology Name(Ontology-ID)	Number Changed	Number Measured	Number in Ontology	Percent Changed	Percent Present	Z Score	PermuteP	AdjustedP	redundant with terms	inverse redundant	gene symbols
GPR_DOWN-GO	molecular_function	glycosaminoglycan binding(GO:0005539)	10	95	155	10.5263	61.2903	13.0224	0	0.203613		heparin binding	Adamts1|Aplp2|Apob|Cfh|Col13a1|Col25a1|Comp|Eng|Layn|Stab1
GPR_DOWN-GO	molecular_function	heparin binding(GO:0008201)	7	69	115	10.1449	60	10.6623	0	0.203613	glycosaminoglycan binding		Adamts1|Aplp2|Apob|Cfh|Col13a1|Col25a1|Comp
GPR_DOWN-GO	cellular_component	extracellular matrix part(GO:0044420)	6	97	119	6.18557	81.5126	7.42621	0	0.203613			Adamts1|Entpd1|Frem1|Hmcn1|Itga6|Tgfbi
GPR_DOWN-GO	biological_process	regulation of vasculature development(GO:1901342)	7	133	185	5.26316	71.8919	7.27956	0	0.203613		vasculogenesis	Adamts1|Eng|Kdr|Plxnd1|Stab1|Tie1|Tmem100
GPR_DOWN-GO	molecular_function	transmembrane receptor protein kinase activity(GO:0019199)	4	54	79	7.40741	68.3544	6.73348	0.0005	0.203613	anatomical structure development|regulation of cell migration	peptidyl-tyrosine phosphorylation|regulation of endothelial cell proliferation	Eng|Flt4|Kdr|Tie1
GPR_DOWN-GO	cellular_component	integral component of plasma membrane(GO:0005887)	9	242	546	3.71901	44.3223	6.62218	0	0.203613			Abcc3|Cdh4|Clca1|Col25a1|Flt4|Kdr|Plxnd1|Slco2a1|Stab1
GPR_DOWN-GO	biological_process	leukocyte migration(GO:0050900)	4	64	128	6.25	50	6.09324	0	0.203613	cell surface receptor signaling pathway		Ednrb|Itga6|Lbp|Spns2
GPR_DOWN-GO	biological_process	vasculogenesis(GO:0001570)	4	64	76	6.25	84.2105	6.09324	0.0005	0.203613	anatomical structure development|regulation of vasculature development		Eng|Kdr|Tie1|Tmem100
GPR_DOWN-GO	cellular_component	extracellular region(GO:0005576)	11	407	1219	2.7027	33.388	5.86135	0	0.203613			Apob|Ccdc3|Cfh|Col25a1|Comp|Ctla2a|Hmcn1|Igfbp5|Lgals9|Nts|Sema3a
GPR_DOWN-GO	biological_process	regulation of blood pressure(GO:0008217)	4	71	122	5.6338	58.1967	5.72399	0.0005	0.203613			Ednrb|Eng|Ptgs1|Rps6ka2
GPR_DOWN-GO	biological_process	epidermal cell differentiation(GO:0009913)	3	42	82	7.14286	51.2195	5.7061	0.002	0.517111			Myo7a|Ptgs1|Txnip
GPR_DOWN-GO	biological_process	circulatory system process(GO:0003013)	4	74	105	5.40541	70.4762	5.5811	0.0005	0.203613			Ednrb|Fli1|Nts|Rps6ka2
GPR_DOWN-GO	molecular_function	lipid transporter activity(GO:0005319)	3	45	75	6.66667	60	5.47956	0.001	0.31325	lipid transport		Apob|Slco2a1|Spns2
GPR_DOWN-GO	biological_process	cell-matrix adhesion(GO:0007160)	3	47	67	6.38298	70.1493	5.34013	0.0025	0.617008			Col13a1|Frem1|Itga6
GPR_DOWN-GO	molecular_function	carbohydrate binding(GO:0030246)	5	124	265	4.03226	46.7925	5.18614	0.001	0.31325			Clec14a|Eng|Frem1|Layn|Lgals9
GPR_DOWN-GO	molecular_function	growth factor binding(GO:0019838)	4	86	107	4.65116	80.3738	5.08185	0	0.203613	regulation of cell migration	regulation of endothelial cell proliferation	Eng|Flt4|Igfbp5|Kdr
GPR_DOWN-GO	biological_process	ameboidal-type cell migration(GO:0001667)	4	86	127	4.65116	67.7165	5.08185	0.001	0.31325			Dpp4|Ednrb|Plxnd1|Sema3a
GPR_DOWN-GO	biological_process	regulation of cell migration(GO:0030334)	9	364	485	2.47253	75.0515	4.93798	0.0005	0.203613		growth factor binding|peptidyl-tyrosine phosphorylation|regulation of chemotaxis|regulation of endothelial cell proliferation|transmembrane receptor protein kinase activity	Abi3|Eng|Flt4|Igfbp5|Kdr|Lbp|Plxnd1|Sema3a|Tie1
GPR_DOWN-GO	biological_process	angiogenesis(GO:0001525)	6	191	229	3.14136	83.4061	4.79633	0	0.203613			Eng|Flt4|Plxnd1|Tgfbi|Tie1|Tmem100
GPR_DOWN-GO	biological_process	cell surface receptor signaling pathway(GO:0007166)	17	1081	3264	1.57262	33.1189	4.6363	0	0.203613		G-protein coupled receptor activity|cell chemotaxis|cellular response to biotic stimulus|external side of plasma membrane|integrin binding|leukocyte migration|regulation of chemotaxis|regulation of endothelial cell proliferation|response to growth factor	Adcy4|Dok4|Ednrb|Eltd1|Eng|Entpd1|Flt4|Gpr126|Itga6|Kdr|Lbp|Plxnd1|Ppap2b|Sema3a|Spns2|Tmem100|Txnip
GPR_DOWN-GO	biological_process	lipid transport(GO:0006869)	4	101	176	3.9604	57.3864	4.57934	0.002	0.517111		lipid transporter activity	Apob|Lbp|Slco2a1|Spns2
GPR_DOWN-GO	molecular_function	integrin binding(GO:0005178)	3	61	76	4.91803	80.2632	4.55481	0.0055	0.847028	cell surface receptor signaling pathway|positive regulation of phosphorus metabolic process		Itga6|Kdr|Ppap2b
GPR_DOWN-GO	biological_process	regulation of endothelial cell proliferation(GO:0001936)	3	62	81	4.83871	76.5432	4.50852	0.0065	0.847028	anatomical structure development|cell surface receptor signaling pathway|growth factor binding|positive regulation of multicellular organismal process|positive regulation of phosphorus metabolic process|regulation of cell migration|response to growth factor|transmembrane receptor protein kinase activity		Eng|Flt4|Kdr
GPR_DOWN-GO	biological_process	blood vessel morphogenesis(GO:0048514)	3	67	84	4.47761	79.7619	4.2918	0.0045	0.847028	anatomical structure development		Apob|Eng|Flt4
GPR_DOWN-GO	molecular_function	anion transmembrane transporter activity(GO:0008509)	4	113	224	3.53982	50.4464	4.24609	0.0035	0.750151		anion transmembrane transport	Clca1|Slc26a10|Slc7a14|Slco2a1
GPR_DOWN-GO	biological_process	regulation of inflammatory response(GO:0050727)	4	115	205	3.47826	56.0976	4.19524	0.0055	0.847028			Cfh|Ctla2a|Ednrb|Lbp
GPR_DOWN-GO	biological_process	extracellular structure organization(GO:0043062)	4	115	169	3.47826	68.0473	4.19524	0.0055	0.847028			Aplp2|Comp|Eng|Tgfbi
GPR_DOWN-GO	biological_process	cell chemotaxis(GO:0060326)	3	70	143	4.28571	48.951	4.17226	0.0045	0.847028	cell surface receptor signaling pathway|positive regulation of multicellular organismal process|response to external stimulus		Ednrb|Eng|Lbp
GPR_DOWN-GO	biological_process	cellular response to biotic stimulus(GO:0071216)	3	75	119	4	63.0252	3.988	0.0135	1	cell surface receptor signaling pathway|response to external stimulus		Ednrb|Lbp|Txnip
GPR_DOWN-GO	biological_process	morphogenesis of a branching structure(GO:0001763)	4	125	178	3.2	70.2247	3.95789	0.0055	0.847028			Col13a1|Eng|Kdr|Plxnd1
GPR_DOWN-GO	biological_process	regulation of chemotaxis(GO:0050920)	3	76	115	3.94737	66.087	3.95318	0.007	0.897819	cell surface receptor signaling pathway|positive regulation of multicellular organismal process|regulation of cell migration		Kdr|Lbp|Sema3a
GPR_DOWN-GO	biological_process	anion transmembrane transport(GO:0098656)	3	77	151	3.8961	50.9934	3.91898	0.011	1	anion transmembrane transporter activity		Clca1|Slc26a10|Slc7a14
GPR_DOWN-GO	cellular_component	cell surface(GO:0009986)	6	268	409	2.23881	65.5257	3.70386	0.002	0.517111			Bace2|Dpp4|Eng|Itga6|Layn|Lbp
GPR_DOWN-GO	cellular_component	basolateral plasma membrane(GO:0016323)	3	95	151	3.15789	62.9139	3.39123	0.016	1			Cd300lg|Itga6|Map4k2
GPR_DOWN-GO	biological_process	response to growth factor(GO:0070848)	4	156	202	2.5641	77.2277	3.3593	0.0125	1	anatomical structure development|cell surface receptor signaling pathway|positive regulation of multicellular organismal process	regulation of endothelial cell proliferation	Eng|Flt4|Kdr|Tmem100
GPR_DOWN-GO	biological_process	cellular response to organic substance(GO:0071310)	9	567	796	1.5873	71.2312	3.33308	0.003	0.678708		cellular response to oxygen-containing compound	Apob|Ednrb|Flt4|Igfbp5|Itga6|Kdr|Lbp|Rps6ka2|Tmem100
GPR_DOWN-GO	biological_process	neuron projection guidance(GO:0097485)	3	98	156	3.06122	62.8205	3.31642	0.0185	1			Cdh4|Sema3a|Unc5a
GPR_DOWN-GO	biological_process	response to carbohydrate(GO:0009743)	3	99	146	3.0303	67.8082	3.29217	0.023	1			Apob|Rps6ka2|Txnip
GPR_DOWN-GO	cellular_component	membrane raft(GO:0045121)	4	165	216	2.42424	76.3889	3.2145	0.0155	1			Dpp4|Ednrb|Grip1|Kdr
GPR_DOWN-GO	cellular_component	external side of plasma membrane(GO:0009897)	3	106	240	2.83019	44.1667	3.13111	0.018	1	cell surface receptor signaling pathway|positive regulation of phosphorus metabolic process		Eng|Itga6|Kdr
GPR_DOWN-GO	molecular_function	receptor signaling protein activity(GO:0005057)	3	108	127	2.77778	85.0394	3.08768	0.0245	1	intracellular signal transduction		Dok4|Eng|Map4k2
GPR_DOWN-GO	cellular_component	cell projection(GO:0042995)	11	819	1155	1.3431	70.9091	3.08291	0.0065	0.847028			Abi3|Adcy4|Ctla2a|Dpp4|Grip1|Itga6|Layn|Myo7a|Plxnd1|Ptgs1|Sema3a
GPR_DOWN-GO	biological_process	peptidyl-tyrosine phosphorylation(GO:0018108)	3	110	146	2.72727	75.3425	3.04531	0.0205	1	anatomical structure development|regulation of cell migration|transmembrane receptor protein kinase activity		Flt4|Kdr|Tie1
GPR_DOWN-GO	biological_process	positive regulation of phosphorus metabolic process(GO:0010562)	8	522	768	1.53257	67.9688	3.02148	0.0125	1		external side of plasma membrane|integrin binding|regulation of endothelial cell proliferation	Adcy4|Ednrb|Eng|Flt4|Itga6|Kdr|Map4k2|Ppap2b
GPR_DOWN-GO	biological_process	regulation of protein processing(GO:0070613)	4	182	352	2.1978	51.7045	2.96724	0.0195	1			Aplp2|Cfh|Ctla2a|Rps6ka2
GPR_DOWN-GO	biological_process	lipid metabolic process(GO:0006629)	9	642	952	1.40187	67.437	2.91345	0.0085	0.981961			Acap1|Aplp2|Apob|Ggt5|Ppap2b|Ptgs1|Rps6ka2|Spns2|St8sia1
GPR_DOWN-GO	cellular_component	plasma membrane(GO:0005886)	18	1714	3772	1.05018	45.4401	2.89652	0.0035	0.750151		G-protein coupled receptor activity|single organismal cell-cell adhesion	Adcy4|Aplp2|Apob|Cdh4|Col13a1|Dpp4|Ednrb|Eltd1|Flt4|Ggt5|Gpr126|Grip1|Itga6|Plxnd1|Ppap2b|Tie1|Tmem100|Unc5a
GPR_DOWN-GO	molecular_function	calcium ion binding(GO:0005509)	6	377	646	1.59151	58.3591	2.70773	0.0185	1			Cdh4|Comp|Eltd1|Hmcn1|Oit3|Stab1
GPR_DOWN-GO	biological_process	innate immune response(GO:0045087)	3	130	253	2.30769	51.3834	2.6708	0.0335	1			Cfh|Lbp|Map4k2
GPR_DOWN-GO	molecular_function	G-protein coupled receptor activity(GO:0004930)	3	133	1913	2.25564	6.95243	2.62114	0.0345	1	cell surface receptor signaling pathway|plasma membrane		Ednrb|Eltd1|Gpr126
GPR_DOWN-GO	cellular_component	apical plasma membrane(GO:0016324)	3	134	232	2.23881	57.7586	2.60491	0.0335	1			Cd300lg|Dpp4|Myo7a
GPR_DOWN-GO	biological_process	response to external stimulus(GO:0009605)	8	599	1073	1.33556	55.8248	2.58698	0.0185	1		cell chemotaxis|cellular response to biotic stimulus	Apob|Ednrb|Eng|Fbxo22|Itga6|Lbp|Stab1|Txnip
GPR_DOWN-GO	biological_process	negative regulation of protein metabolic process(GO:0051248)	7	512	739	1.36719	69.2828	2.48074	0.024	1			Aplp2|Bace2|Ctla2a|Ednrb|Eng|Igfbp5|Ppap2b
GPR_DOWN-GO	biological_process	anatomical structure development(GO:0048856)	17	1741	2553	0.97645	68.1943	2.48019	0.018	1		blood vessel morphogenesis|peptidyl-tyrosine phosphorylation|regulation of endothelial cell proliferation|response to growth factor|transmembrane receptor protein kinase activity|vasculogenesis	Adamts1|Aplp2|Apob|Comp|Dok4|Ednrb|Eng|Fli1|Flt4|Kdr|Myo7a|Ppap2b|Rps6ka2|Sema3a|Spns2|Tie1|Tmem100
GPR_DOWN-GO	biological_process	single organismal cell-cell adhesion(GO:0016337)	4	239	355	1.67364	67.3239	2.31512	0.0485	1	plasma membrane		Col13a1|Dpp4|Itga6|Ppap2b
GPR_DOWN-GO	cellular_component	cytoplasmic vesicle(GO:0031410)	7	547	764	1.27971	71.5969	2.28838	0.032	1			Adamts1|Dpp4|Exoc3l|Grip1|Myo7a|Nts|Tecpr1
GPR_DOWN-GO	biological_process	intracellular signal transduction(GO:0035556)	10	907	1123	1.10254	80.7658	2.25175	0.0295	1		receptor signaling protein activity	Adcy4|Dock9|Dok4|Ednrb|Eng|Igfbp5|Kdr|Map4k2|Rps6ka2|Tmem100
GPR_DOWN-GO	molecular_function	peptidase activity, acting on L-amino acid peptides(GO:0070011)	5	350	650	1.42857	53.8462	2.19306	0.04	1			Adamts1|Bace2|Ctla2a|Dpp4|Ggt5
GPR_DOWN-GO	biological_process	cellular response to oxygen-containing compound(GO:1901701)	5	357	501	1.40056	71.2575	2.14379	0.0495	1	cellular response to organic substance		Apob|Ednrb|Igfbp5|Lbp|Rps6ka2
GPR_DOWN-GO	biological_process	positive regulation of multicellular organismal process(GO:0051240)	8	710	1102	1.12676	64.4283	2.06446	0.048	1		cell chemotaxis|regulation of chemotaxis|regulation of endothelial cell proliferation|response to growth factor	Cdh4|Ednrb|Eng|Flt4|Kdr|Lbp|Sema3a|Tmem100
Gene set (Up/Down)	KEGG	Gene-Set Name	Number Changed	Number Measured	Number in Gene-Set	Percent Changed	Percent Present	Z Score	PermuteP	AdjustedP	redundant with terms	inverse redundant	gene symbols
GPR_DOWN-KEGG	KEGG	Focal adhesion:KEGG-mmu04510	4	180	201	2.22222	89.5522	2.59035	0.016	0.9			Comp|Flt4|Itga6|Kdr
GPR_DOWN-KEGG	KEGG	Purine metabolism:KEGG-mmu00230	3	133	168	2.25564	79.1667	2.26087	0.0375	0.995625			Adcy4|Entpd1|Pde7b
Gene set (Up/Down)	Ontology Type	Ontology Name(Ontology-ID)	Number Changed	Number Measured	Number in Ontology	Percent Changed	Percent Present	Z Score	PermuteP	AdjustedP	redundant with terms	inverse redundant	gene symbols
GPR_UP-GO	cellular_component	fibrillar collagen trimer(GO:0005583)	4	10	11	40	90.9091	16.2065	0	0.119772	cellular response to amino acid stimulus|extracellular matrix structural constituent|extracellular structure organization|skeletal system development	SMAD binding|blood vessel development|platelet-derived growth factor binding	Col1a1|Col1a2|Col3a1|Col5a2
GPR_UP-GO	cellular_component	hemoglobin complex(GO:0005833)	3	7	10	42.8571	70	14.5408	0	0.119772	heme binding|iron ion binding|oxygen binding|oxygen transport|oxygen transporter activity	oxygen binding|oxygen transport|oxygen transporter activity	Hba-a1|Hbb-bs|Hbb-bt
GPR_UP-GO	cellular_component	extracellular matrix(GO:0031012)	15	200	323	7.5	61.9195	12.7971	0	0.119772		blood vessel development|platelet-derived growth factor binding|regulation of ossification|response to mechanical stimulus	Adamts4|Col16a1|Col18a1|Col1a1|Col1a2|Col3a1|Col6a3|Hapln1|Mfap5|Mgp|Postn|Smoc1|Sost|Tinagl1|Wnt4
GPR_UP-GO	biological_process	oxygen transport(GO:0015671)	3	9	14	33.3333	64.2857	12.7732	0	0.119772	heme binding|hemoglobin complex|iron ion binding|oxygen binding|oxygen transporter activity	hemoglobin complex|oxygen binding|oxygen transporter activity	Hba-a1|Hbb-bs|Hbb-bt
GPR_UP-GO	molecular_function	oxygen transporter activity(GO:0005344)	3	9	13	33.3333	69.2308	12.7732	0	0.119772	heme binding|hemoglobin complex|iron ion binding|oxygen binding|oxygen transport	hemoglobin complex|oxygen binding|oxygen transport	Hba-a1|Hbb-bs|Hbb-bt
GPR_UP-GO	molecular_function	extracellular matrix structural constituent(GO:0005201)	5	25	32	20	78.125	12.6264	0	0.119772	extracellular structure organization	SMAD binding|blood vessel development|fibrillar collagen trimer|platelet-derived growth factor binding	Col1a1|Col1a2|Col3a1|Col5a2|Mfap5
GPR_UP-GO	molecular_function	platelet-derived growth factor binding(GO:0048407)	3	11	11	27.2727	100	11.508	0.0005	0.119772	blood vessel development|cellular response to amino acid stimulus|extracellular matrix|extracellular matrix structural constituent|extracellular space|extracellular structure organization|fibrillar collagen trimer|skeletal system development	blood vessel development	Col1a1|Col1a2|Col3a1
GPR_UP-GO	molecular_function	oxygen binding(GO:0019825)	3	11	21	27.2727	52.381	11.508	0	0.119772	heme binding|hemoglobin complex|iron ion binding|oxygen transport|oxygen transporter activity	hemoglobin complex|oxygen transport|oxygen transporter activity	Hba-a1|Hbb-bs|Hbb-bt
GPR_UP-GO	biological_process	extracellular structure organization(GO:0043062)	10	115	169	8.69565	68.0473	11.3454	0	0.119772		SMAD binding|basement membrane|blood vessel development|extracellular matrix structural constituent|fibrillar collagen trimer|platelet-derived growth factor binding|protein heterooligomerization	Anxa2|Col18a1|Col1a1|Col1a2|Col3a1|Col5a2|Mfap5|Postn|Smoc1|Sulf1
GPR_UP-GO	biological_process	trabecula formation(GO:0060343)	4	20	23	20	86.9565	11.2912	0	0.119772			Bmp10|Col1a1|Egln1|Thbs3
GPR_UP-GO	biological_process	cellular response to amino acid stimulus(GO:0071230)	5	39	43	12.8205	90.6977	9.94112	0	0.119772		SMAD binding|blood vessel development|fibrillar collagen trimer|platelet-derived growth factor binding	Col16a1|Col1a1|Col1a2|Col3a1|Col5a2
GPR_UP-GO	molecular_function	L-ascorbic acid binding(GO:0031418)	3	19	20	15.7895	95	8.61696	0	0.119772	iron ion binding|oxidoreductase activity, acting on paired donors, with incorporation or reduction of molecular oxygen, 2-oxoglutarate as one donor, and incorporation of one atom each of oxygen into both donors	oxidoreductase activity, acting on paired donors, with incorporation or reduction of molecular oxygen, 2-oxoglutarate as one donor, and incorporation of one atom each of oxygen into both donors	Egln1|P4ha2|Plod2
GPR_UP-GO	biological_process	skin development(GO:0043588)	4	35	52	11.4286	67.3077	8.34395	0	0.119772			Col1a1|Col3a1|Col5a2|Irf6
GPR_UP-GO	molecular_function	iron ion binding(GO:0005506)	7	103	234	6.79612	44.0171	8.2154	0	0.119772		L-ascorbic acid binding|heme binding|hemoglobin complex|oxidoreductase activity, acting on paired donors, with incorporation or reduction of molecular oxygen, 2-oxoglutarate as one donor, and incorporation of one atom each of oxygen into both donors|oxygen binding|oxygen transport|oxygen transporter activity	Cyp17a1|Egln1|Hba-a1|Hbb-bs|Hbb-bt|P4ha2|Plod2
GPR_UP-GO	biological_process	protein trimerization(GO:0070206)	3	22	33	13.6364	66.6667	7.95934	0	0.119772	extracellular space|vesicle		Col1a1|Col1a2|Mif
GPR_UP-GO	biological_process	skeletal system development(GO:0001501)	6	83	133	7.22892	62.406	7.8832	0	0.119772		SMAD binding|blood vessel development|fibrillar collagen trimer|platelet-derived growth factor binding	Col1a1|Col1a2|Col3a1|Col5a2|Dlk1|Sulf1
GPR_UP-GO	cellular_component	extracellular space(GO:0005615)	15	479	1104	3.13152	43.3877	7.35809	0	0.119772		blood vessel development|platelet-derived growth factor binding|protein heterooligomerization|protein trimerization|regulation of organ morphogenesis|response to mechanical stimulus|transmembrane receptor protein serine/threonine kinase signaling pathway	Adamts4|Anxa2|Bmp10|Col18a1|Col1a1|Col1a2|Col3a1|Col6a3|Hfe2|Mif|S100a11|Sost|Sulf1|Wnt4|Zswim5
GPR_UP-GO	biological_process	response to oxygen levels(GO:0070482)	9	195	251	4.61538	77.6892	7.3557	0	0.119772		response to estrogen	Aldoa|Cav1|Col1a1|Ddit4|Egln1|Higd1a|Lmna|Pdlim1|Plod2
GPR_UP-GO	biological_process	regulation of smooth muscle contraction(GO:0006940)	3	26	49	11.5385	53.0612	7.26193	0	0.119772	plasma membrane|positive regulation of multicellular organismal process|regulation of blood circulation|system process		Cav1|Chrm3|Rgs2
GPR_UP-GO	biological_process	glycolytic process(GO:0006096)	3	27	40	11.1111	67.5	7.11156	0	0.119772			Aldoa|Gapdh|Pfkl
GPR_UP-GO	biological_process	ossification(GO:0001503)	5	83	117	6.0241	70.9402	6.45146	0.0005	0.119772			Col1a1|Col5a2|Mgp|Sost|Thbs3
GPR_UP-GO	biological_process	cartilage development(GO:0051216)	4	62	87	6.45161	71.2644	6.00995	0	0.119772			Col1a1|Mgp|Sulf1|Thbs3
GPR_UP-GO	molecular_function	extracellular matrix binding(GO:0050840)	3	37	45	8.10811	82.2222	5.95002	0.0015	0.230505			Plekha2|Smoc1|Tinagl1
GPR_UP-GO	cellular_component	cell surface(GO:0009986)	9	268	409	3.35821	65.5257	5.94421	0	0.119772		regulation of organ morphogenesis	Anxa2|Bmp10|Corin|Dcbld2|Hfe2|Itga1|Mif|Sulf1|Wnt4
GPR_UP-GO	molecular_function	calcium-dependent protein binding(GO:0048306)	3	40	53	7.5	75.4717	5.68647	0.003	0.370205	vesicle		Anxa2|S100a11|Stmn2
GPR_UP-GO	biological_process	cellular response to nutrient levels(GO:0031669)	4	69	88	5.7971	78.4091	5.63315	0.001	0.18723			Cav1|Col1a1|Higd1a|Wnt4
GPR_UP-GO	molecular_function	heme binding(GO:0020037)	4	69	181	5.7971	38.1215	5.63315	0	0.119772	iron ion binding	hemoglobin complex|oxygen binding|oxygen transport|oxygen transporter activity	Cyp17a1|Hba-a1|Hbb-bs|Hbb-bt
GPR_UP-GO	biological_process	positive regulation of Wnt signaling pathway(GO:0030177)	4	71	84	5.6338	84.5238	5.53527	0.002	0.273765	cellular developmental process|positive regulation of multicellular organismal process		Cav1|Col1a1|Sulf1|Wnt4
GPR_UP-GO	biological_process	body fluid secretion(GO:0007589)	3	43	64	6.97674	67.1875	5.44972	0.002	0.273765	plasma membrane		Anxa2|Cav1|Chrm3
GPR_UP-GO	molecular_function	oxidoreductase activity, acting on paired donors, with incorporation or reduction of molecular oxygen, 2-oxoglutarate as one donor, and incorporation of one atom each of oxygen into both donors(GO:0016706)	3	45	50	6.66667	90	5.30455	0.001	0.18723	L-ascorbic acid binding|iron ion binding	L-ascorbic acid binding	Egln1|P4ha2|Plod2
GPR_UP-GO	biological_process	cell adhesion(GO:0007155)	12	546	828	2.1978	65.942	4.97764	0	0.119772		regulation of organ morphogenesis	Bmp10|Col16a1|Col18a1|Col3a1|Dcbld2|Hapln1|Itga1|Postn|Sdk2|Sulf1|Thbs3|Wnt4
GPR_UP-GO	biological_process	regulation of BMP signaling pathway(GO:0030510)	3	51	70	5.88235	72.8571	4.91881	0.0035	0.398682	negative regulation of cell communication|negative regulation of developmental process|negative regulation of response to stimulus|negative regulation of signaling		Cav1|Sost|Sulf1
GPR_UP-GO	biological_process	negative regulation of response to stimulus(GO:0048585)	14	760	1028	1.84211	73.93	4.61036	0	0.119772		regulation of BMP signaling pathway|regulation of MAP kinase activity|regulation of peptidyl-serine phosphorylation|regulation of wound healing|side of membrane	Anxa2|Cav1|Col3a1|Ddit4|Dlk1|Higd1a|Itga1|Lmna|Mif|Rgs16|Rgs2|Sost|Sulf1|Wnt4
GPR_UP-GO	molecular_function	glycosaminoglycan binding(GO:0005539)	4	95	155	4.21053	61.2903	4.59862	0.0005	0.119772			Cemip|Hapln1|Postn|Thbs3
GPR_UP-GO	molecular_function	calcium ion binding(GO:0005509)	9	377	646	2.38727	58.3591	4.59306	0.001	0.18723			Anxa2|Dlk1|Ehd2|Megf6|Mgp|S100a11|Smoc1|Sulf1|Thbs3
GPR_UP-GO	biological_process	negative regulation of signaling(GO:0023057)	13	680	904	1.91176	75.2212	4.58911	0	0.119772	negative regulation of cell communication	negative regulation of cell communication|regulation of BMP signaling pathway|regulation of MAP kinase activity|regulation of peptidyl-serine phosphorylation|side of membrane	Cav1|Ddit4|Dlk1|Higd1a|Itga1|Lmna|Mif|Pfkl|Rgs16|Rgs2|Sost|Sulf1|Wnt4
GPR_UP-GO	biological_process	negative regulation of cell communication(GO:0010648)	13	684	907	1.90058	75.4135	4.56427	0	0.119772	negative regulation of signaling	negative regulation of signaling|regulation of BMP signaling pathway|regulation of MAP kinase activity|regulation of peptidyl-serine phosphorylation|side of membrane	Cav1|Ddit4|Dlk1|Higd1a|Itga1|Lmna|Mif|Pfkl|Rgs16|Rgs2|Sost|Sulf1|Wnt4
GPR_UP-GO	biological_process	regulation of peptidyl-serine phosphorylation(GO:0033135)	3	59	97	5.08475	60.8247	4.49387	0.005	0.455	negative regulation of cell communication|negative regulation of response to stimulus|negative regulation of signaling		Cav1|Ddit4|Mif
GPR_UP-GO	biological_process	hormone metabolic process(GO:0042445)	3	60	125	5	48	4.44643	0.0035	0.398682	cellular developmental process		Corin|Cyp17a1|Wnt4
GPR_UP-GO	biological_process	positive regulation of cytoskeleton organization(GO:0051495)	4	101	128	3.9604	78.9062	4.41462	0.0045	0.428658	negative regulation of multicellular organismal process|positive regulation of multicellular organismal process		Bmp10|Rgs2|Stmn2|Wnt4
GPR_UP-GO	biological_process	regulation of cell-substrate adhesion(GO:0010810)	4	103	131	3.8835	78.626	4.35659	0.0015	0.230505			Col1a1|Plekha2|Smoc1|Wnt4
GPR_UP-GO	molecular_function	SMAD binding(GO:0046332)	3	63	67	4.7619	94.0299	4.31048	0.0055	0.472672	cellular response to amino acid stimulus|extracellular matrix structural constituent|extracellular structure organization|fibrillar collagen trimer|skeletal system development		Col1a2|Col3a1|Col5a2
GPR_UP-GO	biological_process	cellular developmental process(GO:0048869)	22	1612	2384	1.36476	67.6174	4.30178	0	0.119772		basement membrane|hormone metabolic process|positive regulation of Wnt signaling pathway|regulation of organ morphogenesis|regulation of wound healing|side of membrane	Anxa2|Basp1|Bmp10|Cav1|Col18a1|Col1a1|Corin|Crmp1|Cyp17a1|Cytl1|Ddit4|Dlk1|Irf6|Itga1|Lmna|Mgp|Mlf1|Nfix|Rgs2|Smoc1|Sulf1|Wnt4
GPR_UP-GO	biological_process	transmembrane receptor protein serine/threonine kinase signaling pathway(GO:0007178)	4	105	129	3.80952	81.3953	4.30008	0.004	0.417667	extracellular space		Bmp10|Col1a2|Col3a1|Hfe2
GPR_UP-GO	biological_process	regulation of wound healing(GO:0061041)	3	68	96	4.41176	70.8333	4.10276	0.0075	0.513309	cellular developmental process|negative regulation of response to stimulus|positive regulation of molecular function		Anxa2|Cav1|Wnt4
GPR_UP-GO	biological_process	wound healing(GO:0042060)	3	68	85	4.41176	80	4.10276	0.008	0.523341			Col1a1|Col3a1|Dcbld2
GPR_UP-GO	cellular_component	membrane raft(GO:0045121)	5	165	216	3.0303	76.3889	4.09354	0.0025	0.323194	plasma membrane		Anxa2|Cav1|Ehd2|Itga1|Sulf1
GPR_UP-GO	biological_process	regulation of cell migration(GO:0030334)	8	364	485	2.1978	75.0515	4.03389	0.001	0.18723		regulation of organ morphogenesis	Bmp10|Cemip|Col18a1|Col1a1|Col3a1|Lmna|Sulf1|Wnt4
GPR_UP-GO	biological_process	protein heterooligomerization(GO:0051291)	3	74	81	4.05405	91.358	3.87974	0.012	0.660365	extracellular space|extracellular structure organization|vesicle		Anxa2|Col1a1|Col1a2
GPR_UP-GO	biological_process	protein tetramerization(GO:0051262)	3	74	88	4.05405	84.0909	3.87974	0.009	0.555307			Aldoa|Anxa2|Pfkl
GPR_UP-GO	cellular_component	basement membrane(GO:0005604)	3	74	87	4.05405	85.0575	3.87974	0.0095	0.571017	cellular developmental process|extracellular structure organization		Anxa2|Col18a1|Smoc1
GPR_UP-GO	biological_process	regulation of blood circulation(GO:1903522)	4	123	177	3.25203	69.4915	3.84967	0.007	0.487278	positive regulation of multicellular organismal process	regulation of smooth muscle contraction	Bmp10|Cav1|Chrm3|Rgs2
GPR_UP-GO	biological_process	regulation of ossification(GO:0030278)	4	125	170	3.2	73.5294	3.80515	0.007	0.487278	extracellular matrix		Mgp|Smoc1|Sost|Wnt4
GPR_UP-GO	biological_process	blood vessel development(GO:0001568)	3	85	107	3.52941	79.4393	3.52896	0.0085	0.536653	cellular response to amino acid stimulus|extracellular matrix|extracellular matrix structural constituent|extracellular space|extracellular structure organization|fibrillar collagen trimer|platelet-derived growth factor binding|skeletal system development	platelet-derived growth factor binding	Col1a1|Col1a2|Col3a1
GPR_UP-GO	biological_process	receptor-mediated endocytosis(GO:0006898)	3	86	135	3.48837	63.7037	3.50015	0.016	0.746774			Cav1|Corin|Tinagl1
GPR_UP-GO	biological_process	regulation of ion homeostasis(GO:2000021)	3	93	140	3.22581	66.4286	3.31042	0.0125	0.669778	system process		Cav1|Cemip|Corin
GPR_UP-GO	biological_process	plasma membrane organization(GO:0007009)	3	96	112	3.125	85.7143	3.23489	0.0135	0.682924	plasma membrane|regulation of vesicle-mediated transport|vesicle		Anxa2|Ehd2|Pacsin3
GPR_UP-GO	biological_process	regulation of calcium ion transport(GO:0051924)	3	100	143	3	69.9301	3.13897	0.0185	0.790936	plasma membrane		Cav1|Cemip|Pacsin3
GPR_UP-GO	biological_process	regulation of organ morphogenesis(GO:2000027)	3	103	150	2.91262	68.6667	3.07033	0.02	0.828957	cell adhesion|cell surface|cellular developmental process|extracellular space|negative regulation of multicellular organismal process|positive regulation of multicellular organismal process|regulation of cell migration		Bmp10|Sulf1|Wnt4
GPR_UP-GO	biological_process	protein homooligomerization(GO:0051260)	4	168	231	2.38095	72.7273	3.02951	0.017	0.767072			Aldoa|Cav1|Mif|Pfkl
GPR_UP-GO	cellular_component	extracellular region(GO:0005576)	7	407	1219	1.7199	33.388	2.99884	0.008	0.523341			Cemip|Corin|Mgp|Mif|Thbs3|Tinagl1|Wnt4
GPR_UP-GO	biological_process	positive regulation of ion transport(GO:0043270)	3	111	165	2.7027	67.2727	2.89955	0.0195	0.818648	positive regulation of cellular amino acid metabolic process|positive regulation of molecular function|positive regulation of protein phosphorylation	positive regulation of cellular amino acid metabolic process	Cav1|Cemip|Mif
GPR_UP-GO	biological_process	regulation of MAP kinase activity(GO:0043405)	4	178	225	2.24719	79.1111	2.88596	0.0145	0.702948	negative regulation of cell communication|negative regulation of response to stimulus|negative regulation of signaling|positive regulation of molecular function		Cav1|Itga1|Mif|Rgs2
GPR_UP-GO	biological_process	regulation of vesicle-mediated transport(GO:0060627)	4	179	265	2.23464	67.5472	2.87217	0.0185	0.790936	plasma membrane|vesicle	plasma membrane organization	Anxa2|Cav1|Ehd2|Pacsin3
GPR_UP-GO	biological_process	response to estrogen(GO:0043627)	3	113	173	2.65487	65.3179	2.85938	0.031	0.992061	response to oxygen levels		Aldoa|Cav1|Col1a1
GPR_UP-GO	biological_process	cellular modified amino acid metabolic process(GO:0006575)	3	113	150	2.65487	75.3333	2.85938	0.0255	0.920997			Ckm|Egln1|P4ha2
GPR_UP-GO	biological_process	negative regulation of cellular component organization(GO:0051129)	6	340	422	1.76471	80.5687	2.8423	0.011	0.633141			Cav1|Higd1a|Lmna|Pacsin3|Sost|Stmn2
GPR_UP-GO	biological_process	system process(GO:0003008)	8	525	2146	1.52381	24.4641	2.82584	0.0125	0.669778		regulation of ion homeostasis|regulation of smooth muscle contraction	Cav1|Cemip|Chrm3|Col1a1|Corin|Itga1|Rgs2|Sulf1
GPR_UP-GO	biological_process	response to mechanical stimulus(GO:0009612)	3	120	166	2.5	72.2892	2.72583	0.0325	1	extracellular matrix|extracellular space		Col1a1|Col3a1|Sost
GPR_UP-GO	biological_process	negative regulation of multicellular organismal process(GO:0051241)	8	544	829	1.47059	65.6212	2.7138	0.014	0.688961		positive regulation of cytoskeleton organization|regulation of organ morphogenesis	Anxa2|Bmp10|Col3a1|Rgs2|Sost|Stmn2|Sulf1|Wnt4
GPR_UP-GO	biological_process	positive regulation of intracellular transport(GO:0032388)	3	127	176	2.3622	72.1591	2.60208	0.0425	1	plasma membrane		Cav1|Cemip|Ehd2
GPR_UP-GO	biological_process	positive regulation of cellular amino acid metabolic process(GO:0045764)	3	131	219	2.29008	59.8174	2.53528	0.034	1	positive regulation of ion transport|positive regulation of molecular function|positive regulation of protein phosphorylation	positive regulation of ion transport	Cav1|Cemip|Mif
GPR_UP-GO	biological_process	regulation of vasculature development(GO:1901342)	3	133	185	2.25564	71.8919	2.50285	0.0345	1			Egln1|Sulf1|Wnt4
GPR_UP-GO	biological_process	positive regulation of protein phosphorylation(GO:0001934)	6	387	545	1.55039	71.0092	2.48148	0.0275	0.943047		positive regulation of cellular amino acid metabolic process|positive regulation of ion transport	Anxa2|Bmp10|Cav1|Cemip|Itga1|Mif
GPR_UP-GO	cellular_component	side of membrane(GO:0098552)	3	136	275	2.20588	49.4545	2.45538	0.0425	1	cellular developmental process|negative regulation of cell communication|negative regulation of response to stimulus|negative regulation of signaling		Dlk1|Itga1|Rgs2
GPR_UP-GO	biological_process	cellular response to growth factor stimulus(GO:0071363)	3	137	175	2.18978	78.2857	2.43985	0.035	1	positive regulation of multicellular organismal process		Col1a1|Stmn2|Wnt4
GPR_UP-GO	biological_process	positive regulation of multicellular organismal process(GO:0051240)	9	710	1102	1.26761	64.4283	2.39804	0.02	0.828957		cellular response to growth factor stimulus|positive regulation of Wnt signaling pathway|positive regulation of cytoskeleton organization|regulation of blood circulation|regulation of organ morphogenesis|regulation of smooth muscle contraction	Bmp10|Cav1|Chrm3|Col1a1|Mif|Rgs2|Stmn2|Sulf1|Wnt4
GPR_UP-GO	cellular_component	perinuclear region of cytoplasm(GO:0048471)	6	401	496	1.49626	80.8468	2.3842	0.029	0.962079			Anxa2|Cav1|Ehd2|Lmna|Stmn2|Thbs3
GPR_UP-GO	cellular_component	plasma membrane(GO:0005886)	17	1714	3772	0.991832	45.4401	2.29704	0.027	0.929816		body fluid secretion|membrane raft|plasma membrane organization|positive regulation of intracellular transport|regulation of calcium ion transport|regulation of smooth muscle contraction|regulation of vesicle-mediated transport	Anxa2|Basp1|Cav1|Cemip|Chrm3|Col6a3|Ehd2|Hfe2|Itga1|Nkain4|Pacsin3|Parm1|Plekha2|Rgs16|Rgs2|Slc16a3|Sulf1
GPR_UP-GO	biological_process	negative regulation of developmental process(GO:0051093)	7	517	730	1.35397	70.8219	2.2906	0.028	0.954167		regulation of BMP signaling pathway	Cav1|Col3a1|Mif|Sost|Stmn2|Sulf1|Wnt4
GPR_UP-GO	biological_process	cell proliferation(GO:0008283)	5	327	460	1.52905	71.087	2.22462	0.0335	1			Bmp10|Ddit4|Irf6|Mif|Wnt4
GPR_UP-GO	cellular_component	vesicle(GO:0031982)	19	2024	2667	0.938735	75.8905	2.19348	0.0415	1		calcium-dependent protein binding|plasma membrane organization|protein heterooligomerization|protein trimerization|regulation of vesicle-mediated transport	Anxa2|Basp1|Cav1|Col18a1|Col1a1|Col1a2|Col6a3|Ehd2|Irf6|Itga1|Mgp|Mif|Pacsin3|Pfkl|Plod2|S100a11|Stmn2|Tinagl1|Tppp3
GPR_UP-GO	cellular_component	neuron projection(GO:0043005)	6	449	633	1.3363	70.9321	2.07913	0.0435	1			Chrm3|Crmp1|Cyp17a1|Itga1|Rgs2|Stmn2
GPR_UP-GO	biological_process	positive regulation of molecular function(GO:0044093)	10	912	1166	1.09649	78.2161	2.0437	0.03	0.973446		positive regulation of cellular amino acid metabolic process|positive regulation of ion transport|regulation of MAP kinase activity|regulation of wound healing	Anxa2|Cav1|Cemip|Cytl1|Itga1|Mif|Parm1|Rgs16|Rgs2|Wnt4
Gene set (Up/Down)	KEGG	Gene-Set Name	Number Changed	Number Measured	Number in Gene-Set	Percent Changed	Percent Present	Z Score	PermuteP	AdjustedP	redundant with terms	inverse redundant	gene symbols
GPR_UP-KEGG	KEGG	Protein digestion and absorption:KEGG-mmu04974	6	51	78	11.7647	65.3846	8.99863	0	0.01875		Amoebiasis:KEGG-mmu05146	Col18a1|Col1a1|Col1a2|Col3a1|Col5a2|Col6a3
GPR_UP-KEGG	KEGG	ECM-receptor interaction:KEGG-mmu04512	7	75	86	9.33333	87.2093	8.52389	0	0.01875	Focal adhesion:KEGG-mmu04510	Amoebiasis:KEGG-mmu05146	Col1a1|Col1a2|Col3a1|Col5a2|Col6a3|Itga1|Thbs3
GPR_UP-KEGG	KEGG	African trypanosomiasis:KEGG-mmu05143	3	16	34	18.75	47.0588	8.20792	0	0.01875	Malaria:KEGG-mmu05144		Hba-a1|Hbb-bs|Hbb-bt
GPR_UP-KEGG	KEGG	Malaria:KEGG-mmu05144	4	32	47	12.5	68.0851	7.58669	0	0.01875		African trypanosomiasis:KEGG-mmu05143	Hba-a1|Hbb-bs|Hbb-bt|Thbs3
GPR_UP-KEGG	KEGG	Focal adhesion:KEGG-mmu04510	8	180	201	4.44444	89.5522	5.73817	0	0.01875		Amoebiasis:KEGG-mmu05146|ECM-receptor interaction:KEGG-mmu04512	Cav1|Col1a1|Col1a2|Col3a1|Col5a2|Col6a3|Itga1|Thbs3
GPR_UP-KEGG	KEGG	Glycolysis / Gluconeogenesis:KEGG-mmu00010	3	42	62	7.14286	67.7419	4.72601	0.001	0.0321429			Aldoa|Gapdh|Pfkl
GPR_UP-KEGG	KEGG	Amoebiasis:KEGG-mmu05146	4	73	117	5.47945	62.3932	4.62093	0.0005	0.01875	ECM-receptor interaction:KEGG-mmu04512|Focal adhesion:KEGG-mmu04510|Protein digestion and absorption:KEGG-mmu04974		Col1a1|Col1a2|Col3a1|Col5a2
GPR_UP-KEGG	KEGG	Ribosome:KEGG-mmu03010	3	95	99	3.15789	95.9596	2.67696	0.019	0.4275			Fau|Rpl39|Rps12
