# Supplementary material for: Adhesion G protein–coupled receptor Gpr126/Adgrg6 is essential for placental development
Source: Sci Adv. 2021 Nov 12;7(46):eabj5445. doi: 10.1126/sciadv.abj5445 (PMC8589310; doi:10.1126/sciadv.abj5445)
Supplement: Supplementary file 2 — Tables S1 to S5 [file sciadv.abj5445_tables_s1_to_s5.zip › sciadv.abj5445_table_s4.xlsx]

## Sheet: 1. zebrafish gpr126
query transcript id	query gene id	query gene symbol	target id	% identity	alignment length	query start	query end	query strand	query length	subject start	subject end	subject strand	subject length	mismatches	gaps	evalue	bit score	feature type	feature start	feature end	feature strand	feature overlap peak	peak overlap feature	gene id	gene name	biotype
ENSDART00000145927	ENSDARG00000054137	adgrg6	chr10	81.82	110	3510	3617	+	4221	35361022	35361129	+	45420867	16	4	5e-15	89.8	gene	35347993	35361366	+	1.0	0.01	ENSDARG00000088937	si:dkey-259j3.5	protein_coding
ENSDART00000145927	ENSDARG00000054137	adgrg6	chr10	81.01	79	3513	3591	+	4221	26651810	26651888	+	45420867	15	0	3e-07	63.9	gene,promoter_proximal	26634472,26650859	26652593,26652859	+,+	1.0,1.0	0.01,0.04	ENSDARG00000094386,ENSDARG00000056649	adgrg4b,htatsf1	protein_coding,protein_coding
ENSDART00000145927	ENSDARG00000054137	adgrg6	chr10	80.25	81	3005	3084	+	4221	26651055	26651134	+	45420867	14	2	4e-06	60.2	gene,promoter_proximal	26634472,26650859	26652593,26652859	+,+	1.0,1.0	0.01,0.04	ENSDARG00000094386,ENSDARG00000056649	adgrg4b,htatsf1	protein_coding,protein_coding
ENSDART00000145927	ENSDARG00000054137	adgrg6	chr14	71.06	273	2862	3131	+	4221	31745639	31745907	+	52660232	72	7	4e-06	60.2	gene	31721171	31751154	+	1.0	0.01	ENSDARG00000105416	adgrg4a	protein_coding
ENSDART00000145927	ENSDARG00000054137	adgrg6	chr24	78.41	88	3420	3507	+	4221	25288768	25288855	-	42172926	19	0	2e-05	58.4	gene	25285758	25301711	-	1.0	0.01	ENSDARG00000088137	adgrg2a	protein_coding
ENSDART00000145927	ENSDARG00000054137	adgrg6	chr10	80.56	72	3435	3506	+	4221	35358798	35358869	+	45420867	14	0	5e-05	56.5	gene	35347993	35361366	+	1.0	0.01	ENSDARG00000088937	si:dkey-259j3.5	protein_coding
ENSDART00000145927	ENSDARG00000054137	adgrg6	chr24	83.33	54	417	468	+	4221	32109488	32109539	-	42172926	5	4	0.033	47.3	gene	32035759	32150276	-	1.0	0.01	ENSDARG00000087013	cubn	protein_coding
ENSDART00000145927	ENSDARG00000054137	adgrg6	chr14	91.18	34	3896	3928	+	4221	18744226	18744258	+	52660232	1	2	0.12	45.4
ENSDART00000145927	ENSDARG00000054137	adgrg6	chr15	91.18	34	4100	4133	+	4221	10662647	10662679	+	48040578	2	1	0.12	45.4
ENSDART00000145927	ENSDARG00000054137	adgrg6	chr23	90.91	33	4101	4133	+	4221	12006047	12006079	+	46223584	3	0	0.12	45.4	gene	11864223	12015139	-	1.0	0.01	ENSDARG00000076364	si:dkey-178k16.1	protein_coding
ENSDART00000145927	ENSDARG00000054137	adgrg6	chr24	74.29	105	3513	3617	+	4221	25286159	25286263	-	42172926	27	0	0.12	45.4	gene	25285758	25301711	-	1.0	0.01	ENSDARG00000088137	adgrg2a	protein_coding
ENSDART00000145927	ENSDARG00000054137	adgrg6	chr10	75	96	2999	3093	+	4221	35355414	35355509	+	45420867	23	1	0.42	43.6	gene	35347993	35361366	+	1.0	0.01	ENSDARG00000088937	si:dkey-259j3.5	protein_coding
ENSDART00000145927	ENSDARG00000054137	adgrg6	chr10	88.57	35	2793	2827	+	4221	35354797	35354831	+	45420867	4	0	0.42	43.6	gene	35347993	35361366	+	1.0	0.01	ENSDARG00000088937	si:dkey-259j3.5	protein_coding
ENSDART00000145927	ENSDARG00000054137	adgrg6	chr16	96.15	26	4095	4120	+	4221	32016600	32016625	+	55266484	1	0	0.42	43.6	gene	32014552	32026333	+	1.0	0.01	ENSDARG00000033436	mboat7	protein_coding
ENSDART00000145927	ENSDARG00000054137	adgrg6	chr21	88.57	35	4176	4210	+	4221	28485457	28485491	-	45934066	4	0	0.42	43.6	gene	28478663	28494322	+	1.0	0.01	ENSDARG00000055523	slc22a6l	protein_coding
ENSDART00000145927	ENSDARG00000054137	adgrg6	chr24	75.27	93	3023	3114	+	4221	25292063	25292154	-	42172926	21	2	0.42	43.6	gene	25285758	25301711	-	1.0	0.01	ENSDARG00000088137	adgrg2a	protein_coding
ENSDART00000145927	ENSDARG00000054137	adgrg6	chr9	96.3	27	95	120	+	4221	7420954	7420980	-	56459846	0	1	0.42	43.6	gene	7410798	7444753	-	1.0	0.01	ENSDARG00000042114	bin1a	protein_coding
ENSDART00000145927	ENSDARG00000054137	adgrg6	chr12	100	22	1718	1739	+	4221	25926688	25926709	-	49182954	0	0	1.5	41.7
ENSDART00000145927	ENSDARG00000054137	adgrg6	chr13	100	22	1718	1739	+	4221	11670085	11670106	+	52186027	0	0	1.5	41.7
ENSDART00000145927	ENSDARG00000054137	adgrg6	chr13	84.44	45	4178	4221	+	4221	49521755	49521797	+	52186027	4	3	1.5	41.7
ENSDART00000145927	ENSDARG00000054137	adgrg6	chr15	96	25	95	119	+	4221	53511	53535	+	48040578	1	0	1.5	41.7
ENSDART00000145927	ENSDARG00000054137	adgrg6	chr16	93.1	29	2989	3017	+	4221	37596555	37596582	+	55266484	1	1	1.5	41.7	gene	37470717	37630250	+	1.0	0.01	ENSDARG00000075133	adgrb1a	protein_coding
ENSDART00000145927	ENSDARG00000054137	adgrg6	chr1	85.37	41	3486	3525	+	4221	22966767	22966807	-	59578282	5	1	1.5	41.7	gene	22943551	23157583	-	1.0	0.01	ENSDARG00000061121	adgrl3.1	protein_coding
ENSDART00000145927	ENSDARG00000054137	adgrg6	chr1	96	25	99	123	+	4221	45482713	45482737	+	59578282	1	0	1.5	41.7	gene	45372562	45553602	-	1.0	0.01	ENSDARG00000030376	grin2bb	protein_coding
ENSDART00000145927	ENSDARG00000054137	adgrg6	chr19	90.62	32	98	128	+	4221	48208503	48208534	+	48449771	2	1	1.5	41.7
ENSDART00000145927	ENSDARG00000054137	adgrg6	chr19	96	25	98	122	+	4221	48340705	48340729	+	48449771	1	0	1.5	41.7	gene	48339349	48340774	-	1.0	0.02	ENSDARG00000101088	si:ch73-359m17.5	protein_coding
ENSDART00000145927	ENSDARG00000054137	adgrg6	chr20	100	22	1718	1739	+	4221	43795212	43795233	-	55201332	0	0	1.5	41.7	gene	43792866	43917689	-	1.0	0.01	ENSDARG00000026630	mark3b	protein_coding
ENSDART00000145927	ENSDARG00000054137	adgrg6	chr25	87.18	39	627	661	+	4221	36824581	36824619	-	37502051	1	4	1.5	41.7
ENSDART00000145927	ENSDARG00000054137	adgrg6	chr2	88.24	34	620	653	+	4221	8548601	8548634	+	59640629	4	0	1.5	41.7
ENSDART00000145927	ENSDARG00000054137	adgrg6	chr2	88.57	35	4108	4142	+	4221	43692790	43692822	+	59640629	2	2	1.5	41.7	gene	43678039	43698531	-	1.0	0.01	ENSDARG00000105141	FO704635.1	protein_coding
ENSDART00000145927	ENSDARG00000054137	adgrg6	chr4	84.09	44	4166	4209	+	4221	30271735	30271776	+	78093715	5	2	1.5	41.7	promoter_proximal	30269748	30271748	-	0.32	0.01	ENSDARG00000114558	si:dkey-233e3.3	protein_coding
ENSDART00000145927	ENSDARG00000054137	adgrg6	chr7	77.78	72	3485	3553	+	4221	73064973	73065044	+	74282399	13	3	1.5	41.7	gene	72882446	73088964	+	1.0	0.01	ENSDARG00000090624	ADGRL3	protein_coding
ENSDART00000145927	ENSDARG00000054137	adgrg6	chr10	76.25	80	3394	3471	+	4221	26651611	26651688	+	45420867	15	4	5.5	39.9	gene,promoter_proximal	26634472,26650859	26652593,26652859	+,+	1.0,1.0	0.01,0.04	ENSDARG00000094386,ENSDARG00000056649	adgrg4b,htatsf1	protein_coding,protein_coding
ENSDART00000145927	ENSDARG00000054137	adgrg6	chr10	92.86	28	297	324	+	4221	5962372	5962398	-	45420867	1	1	5.5	39.9	gene	5954787	6004863	+	1.0	0.01	ENSDARG00000098405	map3k1	protein_coding
ENSDART00000145927	ENSDARG00000054137	adgrg6	chr14	85	40	4099	4138	+	4221	52321633	52321671	+	52660232	5	1	5.5	39.9	promoter_proximal	52321322	52323322	+	1.0	0.02	ENSDARG00000098158	cpxm1b	protein_coding
ENSDART00000145927	ENSDARG00000054137	adgrg6	chr15	90	30	98	127	+	4221	405270	405299	-	48040578	3	0	5.5	39.9	gene	404891	413541	+	1.0	0.01	ENSDARG00000007264	nipsnap2	protein_coding
ENSDART00000145927	ENSDARG00000054137	adgrg6	chr16	83.72	43	4167	4209	+	4221	53777135	53777175	+	55266484	5	2	5.5	39.9	gene	53733714	53800047	-	1.0	0.01	ENSDARG00000098792	znrf2b	protein_coding
ENSDART00000145927	ENSDARG00000054137	adgrg6	chr16	95.83	24	714	737	+	4221	30123451	30123474	-	55266484	1	0	5.5	39.9	gene	30002605	30271444	+	1.0	0.01	ENSDARG00000000189	sema6e	protein_coding
ENSDART00000145927	ENSDARG00000054137	adgrg6	chr18	85	40	4107	4146	+	4221	22110081	22110118	+	51023478	4	2	5.5	39.9	gene	22109379	22116378	+	1.0	0.01	ENSDARG00000069379	zgc:158868	protein_coding
ENSDART00000145927	ENSDARG00000054137	adgrg6	chr18	95.83	24	4105	4128	+	4221	26721055	26721078	+	51023478	1	0	5.5	39.9	gene	26719787	26755230	+	1.0	0.01	ENSDARG00000078989	alpk3a	protein_coding
ENSDART00000145927	ENSDARG00000054137	adgrg6	chr20	87.88	33	2594	2626	+	4221	35552675	35552707	-	55201332	4	0	5.5	39.9	gene	35551636	35557902	-	1.0	0.01	ENSDARG00000086445	adgrf7	protein_coding
ENSDART00000145927	ENSDARG00000054137	adgrg6	chr20	87.88	33	2594	2626	+	4221	35722323	35722355	-	55201332	4	0	5.5	39.9	gene,gene	35712884,35719375	35759754,35750810	+,-	1.0,1.0	0.01,0.01	ENSDARG00000096793,ENSDARG00000093316	BX842240.1,adgrf8	antisense,protein_coding
ENSDART00000145927	ENSDARG00000054137	adgrg6	chr21	85	40	98	135	+	4221	1512796	1512835	+	45934066	4	2	5.5	39.9
ENSDART00000145927	ENSDARG00000054137	adgrg6	chr22	100	21	3965	3985	+	4221	31390792	31390812	-	39133080	0	0	5.5	39.9	gene	31207226	31466591	+	1.0	0.01	ENSDARG00000027618	grip2b	protein_coding
ENSDART00000145927	ENSDARG00000054137	adgrg6	chr22	86.49	37	98	134	+	4221	34433063	34433097	-	39133080	3	2	5.5	39.9	gene	34350349	34591295	-	1.0	0.01	ENSDARG00000031269	rnf123	protein_coding
ENSDART00000145927	ENSDARG00000054137	adgrg6	chr24	100	21	120	140	+	4221	31695929	31695949	+	42172926	0	0	5.5	39.9	gene	31688977	31699389	+	1.0	0.01	ENSDARG00000096998	CT737162.1	lincRNA
ENSDART00000145927	ENSDARG00000054137	adgrg6	chr24	88.24	34	66	99	+	4221	3909298	3909329	+	42172926	2	2	5.5	39.9
ENSDART00000145927	ENSDARG00000054137	adgrg6	chr2	92.59	27	4183	4209	+	4221	35786612	35786638	+	59640629	2	0	5.5	39.9	gene	35732652	35851661	+	1.0	0.01	ENSDARG00000036257	rasal2	protein_coding
ENSDART00000145927	ENSDARG00000054137	adgrg6	chr3	100	21	340	360	+	4221	29829793	29829813	+	62628489	0	0	5.5	39.9	gene	29714775	29845175	+	1.0	0.01	ENSDARG00000032565	cacng2a	protein_coding
ENSDART00000145927	ENSDARG00000054137	adgrg6	chr3	100	21	98	118	+	4221	14073849	14073869	+	62628489	0	0	5.5	39.9
ENSDART00000145927	ENSDARG00000054137	adgrg6	chr4	87.88	33	4184	4216	+	4221	18400176	18400208	+	78093715	4	0	5.5	39.9	gene	18383253	18416566	-	1.0	0.01	ENSDARG00000028192	cradd	protein_coding
ENSDART00000145927	ENSDARG00000054137	adgrg6	chr4	92.59	27	1271	1297	+	4221	11248022	11248048	+	78093715	2	0	5.5	39.9	gene	11245332	11248285	-	1.0	0.01	ENSDARG00000096131	BX649349.2	lincRNA
ENSDART00000145927	ENSDARG00000054137	adgrg6	chr5	100	21	4104	4124	+	4221	4097262	4097282	-	72500376	0	0	5.5	39.9	gene	4054704	4142955	+	1.0	0.01	ENSDARG00000046090	dhrs11a	protein_coding
ENSDART00000145927	ENSDARG00000054137	adgrg6	chr5	92.59	27	298	324	+	4221	5039987	5040013	+	72500376	2	0	5.5	39.9	gene	5032833	5147336	-	1.0	0.01	ENSDARG00000104815	lmx1ba	protein_coding
ENSDART00000145927	ENSDARG00000054137	adgrg6	chr6	96	25	4198	4221	+	4221	21245705	21245729	+	60270059	0	1	5.5	39.9	gene	21227621	21394150	+	1.0	0.01	ENSDARG00000115657	prkca	protein_coding
ENSDART00000145927	ENSDARG00000054137	adgrg6	chr7	100	21	3965	3985	+	4221	3105229	3105249	-	74282399	0	0	5.5	39.9
ENSDART00000145927	ENSDARG00000054137	adgrg6	chr7	100	21	3965	3985	+	4221	3271942	3271962	-	74282399	0	0	5.5	39.9
ENSDART00000145927	ENSDARG00000054137	adgrg6	chr7	88.24	34	102	134	+	4221	70778207	70778239	+	74282399	2	2	5.5	39.9
ENSDART00000145927	ENSDARG00000054137	adgrg6	chr7	92.86	28	4055	4081	+	4221	34839051	34839077	-	74282399	0	2	5.5	39.9	gene	34823533	34927961	-	1.0	0.01	ENSDARG00000076297	nfatc3a	protein_coding
ENSDART00000145927	ENSDARG00000054137	adgrg6	chr9	92.59	27	100	126	+	4221	53829373	53829399	-	56459846	2	0	5.5	39.9
ENSDART00000145927	ENSDARG00000054137	adgrg6	chr9	92.59	27	100	126	+	4221	53829426	53829452	-	56459846	2	0	5.5	39.9
ENSDART00000145927	ENSDARG00000054137	adgrg6	chr9	92.59	27	100	126	+	4221	53829479	53829505	-	56459846	2	0	5.5	39.9
ENSDART00000145927	ENSDARG00000054137	adgrg6	chr9	92.59	27	100	126	+	4221	53829532	53829558	-	56459846	2	0	5.5	39.9
ENSDART00000145927	ENSDARG00000054137	adgrg6	chr9	92.59	27	100	126	+	4221	53829585	53829611	-	56459846	2	0	5.5	39.9
ENSDART00000145927	ENSDARG00000054137	adgrg6	chr9	92.59	27	100	126	+	4221	53829638	53829664	-	56459846	2	0	5.5	39.9
ENSDART00000145927	ENSDARG00000054137	adgrg6	chr9	92.59	27	100	126	+	4221	53829691	53829717	-	56459846	2	0	5.5	39.9
ENSDART00000145927	ENSDARG00000054137	adgrg6	chr9	92.59	27	100	126	+	4221	53829744	53829770	-	56459846	2	0	5.5	39.9
ENSDART00000145927	ENSDARG00000054137	adgrg6	chr9	92.59	27	100	126	+	4221	53829797	53829823	-	56459846	2	0	5.5	39.9
ENSDART00000145927	ENSDARG00000054137	adgrg6	chr9	92.59	27	100	126	+	4221	53829850	53829876	-	56459846	2	0	5.5	39.9
ENSDART00000145927	ENSDARG00000054137	adgrg6	chr9	92.59	27	100	126	+	4221	53829903	53829929	-	56459846	2	0	5.5	39.9
ENSDART00000145927	ENSDARG00000054137	adgrg6	chr9	92.59	27	100	126	+	4221	53829956	53829982	-	56459846	2	0	5.5	39.9
ENSDART00000145927	ENSDARG00000054137	adgrg6	chr9	92.59	27	100	126	+	4221	53830009	53830035	-	56459846	2	0	5.5	39.9
ENSDART00000145927	ENSDARG00000054137	adgrg6	chr9	92.59	27	100	126	+	4221	53830062	53830088	-	56459846	2	0	5.5	39.9
ENSDART00000145927	ENSDARG00000054137	adgrg6	chr9	92.59	27	100	126	+	4221	53830115	53830141	-	56459846	2	0	5.5	39.9

## Sheet: 2. mouse Gpr126
query transcript id	query gene id	query gene symbol	target id	% identity	alignment length	query start	query end	query strand	query length	subject start	subject end	subject strand	subject length	mismatches	gaps	evalue	bit score	feature type	feature start	feature end	feature strand	feature overlap peak	peak overlap feature	gene id	gene name	biotype
ENSMUST00000041168.5	ENSMUSG00000039116	Adgrg6	chrX	78.5	107	2846	2951	-	6482	160485807	160485912	+	171031299	21	2	2e-08	69.4	gene	160390690	160498070	+	1.0	0.01	ENSMUSG00000031298	Adgrg2	protein_coding
ENSMUST00000041168.5	ENSMUSG00000039116	Adgrg6	chrX	83.33	66	2852	2916	-	6482	56960091	56960156	+	171031299	10	1	1e-05	60.2	gene	56870163	57001558	+	1.0	0.01	ENSMUSG00000053852	Adgrg4	protein_coding
ENSMUST00000041168.5	ENSMUSG00000039116	Adgrg6	chrX	79.75	79	3252	3330	-	6482	160488889	160488967	+	171031299	16	0	5e-05	58.4	gene,gene	160390690,160488549	160498070,160499870	+,-	1.0,1.0	0.01,0.01	ENSMUSG00000031298,ENSMUSG00000087505	Adgrg2,Gm15241	protein_coding,antisense_RNA
ENSMUST00000041168.5	ENSMUSG00000039116	Adgrg6	chr7	87.76	49	5762	5810	-	6482	72349975	72350022	-	145441459	5	1	0.0002	56.5
ENSMUST00000041168.5	ENSMUSG00000039116	Adgrg6	chr7	92.5	40	5761	5800	-	6482	117336123	117336161	-	145441459	2	1	0.0002	56.5
ENSMUST00000041168.5	ENSMUSG00000039116	Adgrg6	chr3	92.31	39	5767	5804	-	6482	47328088	47328125	-	160039680	1	2	0.0006	54.7
ENSMUST00000041168.5	ENSMUSG00000039116	Adgrg6	chr6	92.31	39	5762	5800	-	6482	133917385	133917422	+	149736546	2	1	0.0006	54.7
ENSMUST00000041168.5	ENSMUSG00000039116	Adgrg6	chr7	87.23	47	5761	5807	-	6482	136120247	136120293	+	145441459	6	0	0.0006	54.7
ENSMUST00000041168.5	ENSMUSG00000039116	Adgrg6	chr9	87.76	49	5761	5808	-	6482	17226263	17226309	-	124595110	3	3	0.0006	54.7
ENSMUST00000041168.5	ENSMUSG00000039116	Adgrg6	chrX	90.48	42	5761	5802	-	6482	74202736	74202776	+	171031299	3	1	0.0006	54.7	gene	74177259	74208500	+	1.0	0.01	ENSMUSG00000031397	Tktl1	protein_coding
ENSMUST00000041168.5	ENSMUSG00000039116	Adgrg6	chr10	85.19	54	5736	5789	-	6482	61047881	61047931	-	130694993	5	3	0.002	52.8	gene	61046422	61051900	-	1.0	0.01	ENSMUSG00000093573	Gm20610	lincRNA
ENSMUST00000041168.5	ENSMUSG00000039116	Adgrg6	chr2	84.21	57	5766	5820	-	6482	78405353	78405408	-	182113224	6	3	0.002	52.8
ENSMUST00000041168.5	ENSMUSG00000039116	Adgrg6	chr2	94.12	34	5766	5799	-	6482	155455005	155455038	-	182113224	2	0	0.002	52.8	gene	155390656	155473894	-	1.0	0.01	ENSMUSG00000038369	Ncoa6	protein_coding
ENSMUST00000041168.5	ENSMUSG00000039116	Adgrg6	chr6	96.77	31	5761	5791	-	6482	132345210	132345240	-	149736546	1	0	0.002	52.8
ENSMUST00000041168.5	ENSMUSG00000039116	Adgrg6	chr18	88.37	43	5761	5803	-	6482	78676786	78676827	+	90702639	4	1	0.008	51
ENSMUST00000041168.5	ENSMUSG00000039116	Adgrg6	chr18	93.94	33	5767	5799	-	6482	8901654	8901686	-	90702639	2	0	0.008	51
ENSMUST00000041168.5	ENSMUSG00000039116	Adgrg6	chr5	90	40	5761	5799	-	6482	123857529	123857568	-	151834684	3	1	0.008	51
ENSMUST00000041168.5	ENSMUSG00000039116	Adgrg6	chr10	96.67	30	5761	5789	-	6482	6700983	6701012	-	130694993	0	1	0.028	49.1
ENSMUST00000041168.5	ENSMUSG00000039116	Adgrg6	chr13	91.67	36	5761	5795	-	6482	79344886	79344920	-	120421639	1	2	0.028	49.1
ENSMUST00000041168.5	ENSMUSG00000039116	Adgrg6	chr18	89.74	39	5761	5798	-	6482	38924063	38924100	+	90702639	2	2	0.028	49.1	gene,gene	38601534,38838673	39376284,38929404	+,-	1.0,1.0	0.01,0.01	ENSMUSG00000036452,ENSMUSG00000036585	Arhgap26,Fgf1	protein_coding,protein_coding
ENSMUST00000041168.5	ENSMUSG00000039116	Adgrg6	chr2	89.74	39	5767	5804	-	6482	150632204	150632241	-	182113224	2	2	0.028	49.1	gene	150618105	150668500	-	1.0	0.01	ENSMUSG00000027452	Acss1	protein_coding
ENSMUST00000041168.5	ENSMUSG00000039116	Adgrg6	chr4	89.74	39	5761	5799	-	6482	32101953	32101989	+	156508116	2	2	0.028	49.1
ENSMUST00000041168.5	ENSMUSG00000039116	Adgrg6	chr5	85.42	48	5771	5818	-	6482	118101144	118101189	-	151834684	5	2	0.028	49.1	gene	118064965	118155464	-	1.0	0.01	ENSMUSG00000032867	Fbxw8	protein_coding
ENSMUST00000041168.5	ENSMUSG00000039116	Adgrg6	chr5	96.67	30	5761	5790	-	6482	81175953	81175981	-	151834684	0	1	0.028	49.1
ENSMUST00000041168.5	ENSMUSG00000039116	Adgrg6	chr6	78.21	78	5715	5791	-	6482	138268872	138268948	-	149736546	15	2	0.028	49.1
ENSMUST00000041168.5	ENSMUSG00000039116	Adgrg6	chr8	86.96	46	5790	5835	-	6482	103728606	103728648	-	129401213	3	3	0.028	49.1
ENSMUST00000041168.5	ENSMUSG00000039116	Adgrg6	chr9	93.75	32	5762	5793	-	6482	33647075	33647106	+	124595110	2	0	0.028	49.1
ENSMUST00000041168.5	ENSMUSG00000039116	Adgrg6	chr10	86.36	44	5761	5803	-	6482	129656103	129656145	-	130694993	4	2	0.1	47.3	promoter_proximal	129655694	129657694	+	1.0	0.03	ENSMUSG00000108114	Olfr800	protein_coding
ENSMUST00000041168.5	ENSMUSG00000039116	Adgrg6	chr10	93.55	31	5761	5791	-	6482	5493358	5493388	-	130694993	2	0	0.1	47.3	gene	5020917	5551482	-	1.0	0.01	ENSMUSG00000096054	Syne1	protein_coding
ENSMUST00000041168.5	ENSMUSG00000039116	Adgrg6	chr10	96.55	29	5761	5789	-	6482	51708428	51708455	+	130694993	0	1	0.1	47.3	gene	51677756	51730432	+	1.0	0.01	ENSMUSG00000019900	Rfx6	protein_coding
ENSMUST00000041168.5	ENSMUSG00000039116	Adgrg6	chr11	93.75	32	918	949	-	6482	54517503	54517533	-	122082543	1	1	0.1	47.3	gene	54438199	54518235	+	1.0	0.01	ENSMUSG00000035992	Fnip1	protein_coding
ENSMUST00000041168.5	ENSMUSG00000039116	Adgrg6	chr11	96.55	29	5761	5789	-	6482	114471503	114471530	-	122082543	0	1	0.1	47.3
ENSMUST00000041168.5	ENSMUSG00000039116	Adgrg6	chr11	96.55	29	5761	5789	-	6482	83545464	83545491	+	122082543	0	1	0.1	47.3
ENSMUST00000041168.5	ENSMUSG00000039116	Adgrg6	chr13	93.75	32	5761	5791	-	6482	116211679	116211709	-	120421639	0	2	0.1	47.3
ENSMUST00000041168.5	ENSMUSG00000039116	Adgrg6	chr14	96.43	28	5882	5909	-	6482	45840735	45840762	-	124902244	1	0	0.1	47.3	gene	45754689	45993170	+	1.0	0.01	ENSMUSG00000085866	Gm15218	lincRNA
ENSMUST00000041168.5	ENSMUSG00000039116	Adgrg6	chr16	89.47	38	5767	5804	-	6482	75403547	75403583	-	98207768	3	1	0.1	47.3
ENSMUST00000041168.5	ENSMUSG00000039116	Adgrg6	chr17	96.55	29	5761	5789	-	6482	34419839	34419866	-	94987271	0	1	0.1	47.3	gene	34398820	34460734	+	1.0	0.01	ENSMUSG00000057246	BC051142	protein_coding
ENSMUST00000041168.5	ENSMUSG00000039116	Adgrg6	chr19	96.55	29	5761	5789	-	6482	15264005	15264032	-	61431566	0	1	0.1	47.3
ENSMUST00000041168.5	ENSMUSG00000039116	Adgrg6	chr3	91.43	35	5887	5920	-	6482	155351561	155351594	-	160039680	1	2	0.1	47.3
ENSMUST00000041168.5	ENSMUSG00000039116	Adgrg6	chr3	96.55	29	5761	5789	-	6482	23439763	23439790	-	160039680	0	1	0.1	47.3
ENSMUST00000041168.5	ENSMUSG00000039116	Adgrg6	chr3	96.55	29	5761	5789	-	6482	87755668	87755695	-	160039680	0	1	0.1	47.3	gene	87747890	87824306	-	1.0	0.01	ENSMUSG00000028073	Pear1	protein_coding
ENSMUST00000041168.5	ENSMUSG00000039116	Adgrg6	chr4	96.55	29	5761	5789	-	6482	16512752	16512779	-	156508116	0	1	0.1	47.3
ENSMUST00000041168.5	ENSMUSG00000039116	Adgrg6	chr5	81.36	59	3299	3356	-	6482	81760723	81760781	+	151834684	10	1	0.1	47.3	gene	81020138	81825133	+	1.0	0.01	ENSMUSG00000037605	Adgrl3	protein_coding
ENSMUST00000041168.5	ENSMUSG00000039116	Adgrg6	chr5	96.55	29	5761	5789	-	6482	108772266	108772293	-	151834684	0	1	0.1	47.3	gene	108729290	108774982	-	1.0	0.01	ENSMUSG00000055385	Rnf212	protein_coding
ENSMUST00000041168.5	ENSMUSG00000039116	Adgrg6	chr5	96.55	29	5761	5789	-	6482	117257629	117257656	+	151834684	0	1	0.1	47.3	gene	117120129	117275219	+	1.0	0.01	ENSMUSG00000061288	Taok3	protein_coding
ENSMUST00000041168.5	ENSMUSG00000039116	Adgrg6	chr6	96.55	29	5761	5789	-	6482	118515104	118515131	-	149736546	0	1	0.1	47.3	gene	118501308	118562226	-	1.0	0.01	ENSMUSG00000007827	Ankrd26	protein_coding
ENSMUST00000041168.5	ENSMUSG00000039116	Adgrg6	chr7	96.55	29	5761	5789	-	6482	116714923	116714950	-	145441459	0	1	0.1	47.3
ENSMUST00000041168.5	ENSMUSG00000039116	Adgrg6	chr7	96.55	29	5761	5789	-	6482	127810408	127810435	-	145441459	0	1	0.1	47.3	gene	127803900	127824549	-	1.0	0.01	ENSMUSG00000030806	Stx1b	protein_coding
ENSMUST00000041168.5	ENSMUSG00000039116	Adgrg6	chr7	96.55	29	5761	5789	-	6482	139292784	139292811	+	145441459	0	1	0.1	47.3
ENSMUST00000041168.5	ENSMUSG00000039116	Adgrg6	chr8	96.43	28	5767	5794	-	6482	113826299	113826326	+	129401213	1	0	0.1	47.3	gene	113697126	113848738	-	1.0	0.01	ENSMUSG00000053399	cabp1	protein_coding
ENSMUST00000041168.5	ENSMUSG00000039116	Adgrg6	chr9	96.55	29	5761	5789	-	6482	58189126	58189153	+	124595110	0	1	0.1	47.3	gene	58156268	58204306	-	1.0	0.01	ENSMUSG00000037206	Islr	protein_coding
ENSMUST00000041168.5	ENSMUSG00000039116	Adgrg6	chr9	96.55	29	5761	5789	-	6482	77800898	77800925	-	124595110	0	1	0.1	47.3
ENSMUST00000041168.5	ENSMUSG00000039116	Adgrg6	chrX	82.69	52	3229	3280	-	6482	56968299	56968350	+	171031299	9	0	0.1	47.3	gene	56870163	57001558	+	1.0	0.01	ENSMUSG00000053852	Adgrg4	protein_coding
ENSMUST00000041168.5	ENSMUSG00000039116	Adgrg6	chrX	96.55	29	5761	5789	-	6482	56681550	56681577	+	171031299	0	1	0.1	47.3
ENSMUST00000041168.5	ENSMUSG00000039116	Adgrg6	chr10	96.3	27	5887	5913	-	6482	127017103	127017129	+	130694993	1	0	0.37	45.4	gene,gene	127000709,127011572	127020994,127030840	+,-	1.0,1.0	0.01,0.01	ENSMUSG00000025432,ENSMUSG00000040521	Avil,Tsfm	protein_coding,protein_coding
ENSMUST00000041168.5	ENSMUSG00000039116	Adgrg6	chr11	100	24	5766	5789	-	6482	109411387	109411410	-	122082543	0	0	0.37	45.4
ENSMUST00000041168.5	ENSMUSG00000039116	Adgrg6	chr12	100	24	5766	5789	-	6482	55451072	55451095	+	120129022	0	0	0.37	45.4
ENSMUST00000041168.5	ENSMUSG00000039116	Adgrg6	chr15	100	24	5766	5789	-	6482	95171780	95171803	-	104043685	0	0	0.37	45.4
ENSMUST00000041168.5	ENSMUSG00000039116	Adgrg6	chr15	87.5	40	2801	2839	-	6482	74572081	74572119	+	104043685	3	2	0.37	45.4	gene	74516195	74589465	+	1.0	0.01	ENSMUSG00000034730	Adgrb1	protein_coding
ENSMUST00000041168.5	ENSMUSG00000039116	Adgrg6	chr15	89.19	37	5819	5853	-	6482	35214170	35214206	-	104043685	2	2	0.37	45.4
ENSMUST00000041168.5	ENSMUSG00000039116	Adgrg6	chr16	100	24	5890	5913	-	6482	37885796	37885819	-	98207768	0	0	0.37	45.4	gene	37868389	37888858	+	1.0	0.01	ENSMUSG00000034158	Lrrc58	protein_coding
ENSMUST00000041168.5	ENSMUSG00000039116	Adgrg6	chr16	86.05	43	5871	5913	-	6482	81527199	81527239	-	98207768	4	2	0.37	45.4	gene	81200697	81624285	+	1.0	0.01	ENSMUSG00000022762	Ncam2	protein_coding
ENSMUST00000041168.5	ENSMUSG00000039116	Adgrg6	chr16	93.55	31	5887	5916	-	6482	86550034	86550064	+	98207768	1	1	0.37	45.4
ENSMUST00000041168.5	ENSMUSG00000039116	Adgrg6	chr17	86.36	44	5766	5807	-	6482	87942031	87942072	-	94987271	2	4	0.37	45.4
ENSMUST00000041168.5	ENSMUSG00000039116	Adgrg6	chr2	89.47	38	5767	5803	-	6482	20623319	20623354	+	182113224	1	3	0.37	45.4
ENSMUST00000041168.5	ENSMUSG00000039116	Adgrg6	chr2	91.18	34	5761	5794	-	6482	170617236	170617267	-	182113224	1	2	0.37	45.4
ENSMUST00000041168.5	ENSMUSG00000039116	Adgrg6	chr2	93.33	30	5770	5799	-	6482	79931067	79931096	+	182113224	2	0	0.37	45.4	gene	79834453	80129458	-	1.0	0.01	ENSMUSG00000059173	Pde1a	protein_coding
ENSMUST00000041168.5	ENSMUSG00000039116	Adgrg6	chr4	93.55	31	5887	5916	-	6482	113947695	113947724	+	156508116	0	2	0.37	45.4	gene	113477891	113999503	-	1.0	0.01	ENSMUSG00000078598	Skint5	protein_coding
ENSMUST00000041168.5	ENSMUSG00000039116	Adgrg6	chr5	93.55	31	5772	5802	-	6482	67337921	67337950	-	151834684	1	1	0.37	45.4	gene	67306955	67358443	+	1.0	0.01	ENSMUSG00000029221	Slc30a9	protein_coding
ENSMUST00000041168.5	ENSMUSG00000039116	Adgrg6	chr8	87.5	40	5766	5805	-	6482	42480528	42480565	-	129401213	3	2	0.37	45.4
ENSMUST00000041168.5	ENSMUSG00000039116	Adgrg6	chr8	91.18	34	6443	6476	-	6482	100726916	100726948	-	129401213	2	1	0.37	45.4	promoter_proximal	100726355	100728355	-	1.0	0.02	ENSMUSG00000109769	Gm39232	lincRNA
ENSMUST00000041168.5	ENSMUSG00000039116	Adgrg6	chr9	100	24	5888	5911	-	6482	106194941	106194964	+	124595110	0	0	0.37	45.4	gene	106194947	106199746	-	0.74	0.01	ENSMUSG00000020253	Ppm1m	protein_coding
ENSMUST00000041168.5	ENSMUSG00000039116	Adgrg6	chrX	80.95	63	3330	3390	-	6482	160491399	160491458	+	171031299	7	5	0.37	45.4	gene,gene	160390690,160488549	160498070,160499870	+,-	1.0,1.0	0.01,0.01	ENSMUSG00000031298,ENSMUSG00000087505	Adgrg2,Gm15241	protein_coding,antisense_RNA
ENSMUST00000041168.5	ENSMUSG00000039116	Adgrg6	chr10	93.1	29	3814	3842	-	6482	3293527	3293555	+	130694993	2	0	1.3	43.6
ENSMUST00000041168.5	ENSMUSG00000039116	Adgrg6	chr10	93.33	30	5761	5789	-	6482	125879070	125879098	-	130694993	0	2	1.3	43.6
ENSMUST00000041168.5	ENSMUSG00000039116	Adgrg6	chr10	96.15	26	5887	5912	-	6482	26011810	26011835	+	130694993	1	0	1.3	43.6	gene	25912331	26079052	-	1.0	0.01	ENSMUSG00000049420	Tmem200a	protein_coding
ENSMUST00000041168.5	ENSMUSG00000039116	Adgrg6	chr11	90.62	32	5050	5081	-	6482	99687950	99687981	-	122082543	3	0	1.3	43.6
ENSMUST00000041168.5	ENSMUSG00000039116	Adgrg6	chr12	83.67	49	5865	5913	-	6482	44684055	44684100	-	120129022	5	3	1.3	43.6
ENSMUST00000041168.5	ENSMUSG00000039116	Adgrg6	chr14	85.71	42	5762	5801	-	6482	124043180	124043221	-	124902244	4	2	1.3	43.6	gene	123977907	124677127	-	1.0	0.01	ENSMUSG00000025551	Fgf14	protein_coding
ENSMUST00000041168.5	ENSMUSG00000039116	Adgrg6	chr14	96.3	27	5887	5913	-	6482	98434398	98434423	+	124902244	0	1	1.3	43.6
ENSMUST00000041168.5	ENSMUSG00000039116	Adgrg6	chr15	93.1	29	5771	5799	-	6482	61591020	61591048	-	104043685	2	0	1.3	43.6
ENSMUST00000041168.5	ENSMUSG00000039116	Adgrg6	chr17	100	23	5891	5913	-	6482	76482463	76482485	-	94987271	0	0	1.3	43.6
ENSMUST00000041168.5	ENSMUSG00000039116	Adgrg6	chr17	86.84	38	5887	5924	-	6482	94869419	94869456	-	94987271	5	0	1.3	43.6
ENSMUST00000041168.5	ENSMUSG00000039116	Adgrg6	chr17	88.89	36	5869	5904	-	6482	93486264	93486297	-	94987271	2	2	1.3	43.6
ENSMUST00000041168.5	ENSMUSG00000039116	Adgrg6	chr18	100	23	5767	5789	-	6482	46632840	46632862	-	90702639	0	0	1.3	43.6
ENSMUST00000041168.5	ENSMUSG00000039116	Adgrg6	chr19	82.35	51	5759	5807	-	6482	4039155	4039205	-	61431566	7	2	1.3	43.6	promoter_proximal	4037921	4039921	-	1.0	0.03	ENSMUSG00000060803	Gstp1	protein_coding
ENSMUST00000041168.5	ENSMUSG00000039116	Adgrg6	chr19	93.33	30	4286	4315	-	6482	38546789	38546817	+	61431566	1	1	1.3	43.6	gene	38481109	38785030	+	1.0	0.01	ENSMUSG00000024998	Plce1	protein_coding
ENSMUST00000041168.5	ENSMUSG00000039116	Adgrg6	chr2	87.5	40	735	772	-	6482	131039328	131039366	-	182113224	2	3	1.3	43.6
ENSMUST00000041168.5	ENSMUSG00000039116	Adgrg6	chr2	90.62	32	5768	5799	-	6482	120991763	120991794	-	182113224	3	0	1.3	43.6	gene	120977017	121007852	+	1.0	0.01	ENSMUSG00000054484	Tmem62	protein_coding
ENSMUST00000041168.5	ENSMUSG00000039116	Adgrg6	chr3	85.71	42	5867	5907	-	6482	155815767	155815807	-	160039680	4	2	1.3	43.6
ENSMUST00000041168.5	ENSMUSG00000039116	Adgrg6	chr3	86.05	43	4424	4464	-	6482	55539279	55539319	+	160039680	2	4	1.3	43.6
ENSMUST00000041168.5	ENSMUSG00000039116	Adgrg6	chr4	83.67	49	4754	4800	-	6482	9218874	9218921	-	156508116	5	3	1.3	43.6
ENSMUST00000041168.5	ENSMUSG00000039116	Adgrg6	chr4	84.09	44	5883	5926	-	6482	123147825	123147868	+	156508116	7	0	1.3	43.6
ENSMUST00000041168.5	ENSMUSG00000039116	Adgrg6	chr5	100	23	4071	4093	-	6482	115192803	115192825	-	151834684	0	0	1.3	43.6	gene	115168689	115194381	-	1.0	0.01	ENSMUSG00000029544	Cabp1	protein_coding
ENSMUST00000041168.5	ENSMUSG00000039116	Adgrg6	chr5	85.71	42	5759	5800	-	6482	142522066	142522105	-	151834684	4	2	1.3	43.6	gene	142484839	142551098	-	1.0	0.01	ENSMUSG00000029576	Radil	protein_coding
ENSMUST00000041168.5	ENSMUSG00000039116	Adgrg6	chr5	86.84	38	5765	5802	-	6482	8719473	8719510	-	151834684	5	0	1.3	43.6	gene	8660077	8748575	+	1.0	0.01	ENSMUSG00000040584	Abcb1a	protein_coding
ENSMUST00000041168.5	ENSMUSG00000039116	Adgrg6	chr5	87.18	39	5771	5807	-	6482	4139068	4139106	-	151834684	3	2	1.3	43.6
ENSMUST00000041168.5	ENSMUSG00000039116	Adgrg6	chr5	88.57	35	5879	5913	-	6482	8354205	8354239	+	151834684	4	0	1.3	43.6	gene	8072352	8368160	-	1.0	0.01	ENSMUSG00000040537	Adam22	protein_coding
ENSMUST00000041168.5	ENSMUSG00000039116	Adgrg6	chr6	96.3	27	5762	5788	-	6482	31114945	31114970	-	149736546	0	1	1.3	43.6	gene	31093559	31218474	-	1.0	0.01	ENSMUSG00000044471	Lncpint	lincRNA
ENSMUST00000041168.5	ENSMUSG00000039116	Adgrg6	chr7	82.14	56	6201	6256	-	6482	10123136	10123185	-	145441459	4	6	1.3	43.6
ENSMUST00000041168.5	ENSMUSG00000039116	Adgrg6	chr7	83.02	53	5755	5804	-	6482	35090894	35090943	+	145441459	3	6	1.3	43.6
ENSMUST00000041168.5	ENSMUSG00000039116	Adgrg6	chr7	88.89	36	5759	5794	-	6482	35968856	35968890	+	145441459	3	1	1.3	43.6
ENSMUST00000041168.5	ENSMUSG00000039116	Adgrg6	chr9	96.15	26	2022	2047	-	6482	13445794	13445819	+	124595110	1	0	1.3	43.6	gene,gene	13297957,13444034	13709388,13446753	+,-	1.0,1.0	0.01,0.01	ENSMUSG00000031925,ENSMUSG00000090592	Maml2,Gm17571	protein_coding,protein_coding
ENSMUST00000041168.5	ENSMUSG00000039116	Adgrg6	chrX	100	23	4483	4505	-	6482	52956658	52956680	+	171031299	0	0	1.3	43.6	gene	52912266	52956943	+	1.0	0.01	ENSMUSG00000025626	Phf6	protein_coding
ENSMUST00000041168.5	ENSMUSG00000039116	Adgrg6	chrX	100	23	5887	5909	-	6482	90161870	90161892	-	171031299	0	0	1.3	43.6
ENSMUST00000041168.5	ENSMUSG00000039116	Adgrg6	chrX	75.86	87	2678	2763	-	6482	160485638	160485724	+	171031299	20	1	1.3	43.6	gene	160390690	160498070	+	1.0	0.01	ENSMUSG00000031298	Adgrg2	protein_coding
ENSMUST00000041168.5	ENSMUSG00000039116	Adgrg6	chrX	93.1	29	5761	5789	-	6482	103442672	103442700	+	171031299	2	0	1.3	43.6	gene,gene	103422010,103431517	103481705,103484957	+,+	1.0,1.0	0.01,0.01	ENSMUSG00000098078,ENSMUSG00000085715	Gm26992,Tsix	protein_coding,antisense_RNA
ENSMUST00000041168.5	ENSMUSG00000039116	Adgrg6	chrX	93.33	30	4747	4775	-	6482	127441623	127441651	+	171031299	0	2	1.3	43.6
ENSMUST00000041168.5	ENSMUSG00000039116	Adgrg6	chr10	83.33	48	5744	5789	-	6482	88694912	88694958	+	130694993	5	3	4.8	41.7
ENSMUST00000041168.5	ENSMUSG00000039116	Adgrg6	chr10	85.71	42	2161	2200	-	6482	47521349	47521389	+	130694993	3	3	4.8	41.7
ENSMUST00000041168.5	ENSMUSG00000039116	Adgrg6	chr10	88.57	35	5890	5922	-	6482	21516019	21516053	-	130694993	2	2	4.8	41.7
ENSMUST00000041168.5	ENSMUSG00000039116	Adgrg6	chr10	93.1	29	5887	5915	-	6482	80723422	80723448	+	130694993	0	2	4.8	41.7	gene	80706956	80742264	-	1.0	0.01	ENSMUSG00000020198	Ap3d1	protein_coding
ENSMUST00000041168.5	ENSMUSG00000039116	Adgrg6	chr1	100	22	1554	1575	-	6482	178997488	178997509	+	195471971	0	0	4.8	41.7	gene	178951960	179518041	-	1.0	0.01	ENSMUSG00000055067	Smyd3	protein_coding
ENSMUST00000041168.5	ENSMUSG00000039116	Adgrg6	chr11	100	22	5768	5789	-	6482	32750758	32750779	+	122082543	0	0	4.8	41.7
ENSMUST00000041168.5	ENSMUSG00000039116	Adgrg6	chr11	84.44	45	6432	6472	-	6482	120126762	120126806	-	122082543	3	4	4.8	41.7	gene	120103960	120151346	-	1.0	0.01	ENSMUSG00000061306	Slc38a10	protein_coding
ENSMUST00000041168.5	ENSMUSG00000039116	Adgrg6	chr11	88.57	35	5045	5078	-	6482	50639668	50639702	+	122082543	3	1	4.8	41.7	gene	50602084	50807573	+	1.0	0.01	ENSMUSG00000036545	Adamts2	protein_coding
ENSMUST00000041168.5	ENSMUSG00000039116	Adgrg6	chr11	92.86	28	1050	1077	-	6482	92229265	92229292	+	122082543	2	0	4.8	41.7
ENSMUST00000041168.5	ENSMUSG00000039116	Adgrg6	chr12	88.57	35	5883	5917	-	6482	90055440	90055472	-	120129022	2	2	4.8	41.7
ENSMUST00000041168.5	ENSMUSG00000039116	Adgrg6	chr12	96	25	5814	5838	-	6482	72076469	72076493	+	120129022	1	0	4.8	41.7	gene	72073428	72085439	-	1.0	0.01	ENSMUSG00000019718	L3hypdh	protein_coding
ENSMUST00000041168.5	ENSMUSG00000039116	Adgrg6	chr13	100	22	4743	4764	-	6482	38508800	38508821	-	120421639	0	0	4.8	41.7	gene	38500079	38528824	-	1.0	0.01	ENSMUSG00000038991	Txndc5	protein_coding
ENSMUST00000041168.5	ENSMUSG00000039116	Adgrg6	chr13	100	22	5814	5835	-	6482	38767135	38767156	-	120421639	0	0	4.8	41.7	gene	38710054	38908255	+	1.0	0.01	ENSMUSG00000114767	AC125223.2	lincRNA
ENSMUST00000041168.5	ENSMUSG00000039116	Adgrg6	chr13	82.98	47	5757	5802	-	6482	43891842	43891888	+	120421639	7	1	4.8	41.7
ENSMUST00000041168.5	ENSMUSG00000039116	Adgrg6	chr13	85	40	5760	5799	-	6482	14734571	14734610	-	120421639	6	0	4.8	41.7
ENSMUST00000041168.5	ENSMUSG00000039116	Adgrg6	chr13	90.32	31	2733	2763	-	6482	81764900	81764930	-	120421639	3	0	4.8	41.7
ENSMUST00000041168.5	ENSMUSG00000039116	Adgrg6	chr13	90.62	32	5887	5918	-	6482	26874494	26874523	-	120421639	1	2	4.8	41.7
ENSMUST00000041168.5	ENSMUSG00000039116	Adgrg6	chr13	92.86	28	5886	5913	-	6482	34524545	34524572	-	120421639	2	0	4.8	41.7
ENSMUST00000041168.5	ENSMUSG00000039116	Adgrg6	chr13	96.15	26	6437	6461	-	6482	97211315	97211340	+	120421639	0	1	4.8	41.7
ENSMUST00000041168.5	ENSMUSG00000039116	Adgrg6	chr14	100	22	6196	6217	-	6482	87497037	87497058	+	124902244	0	0	4.8	41.7	gene	87416639	87545373	+	1.0	0.01	ENSMUSG00000022019	Tdrd3	protein_coding
ENSMUST00000041168.5	ENSMUSG00000039116	Adgrg6	chr14	85.71	42	3310	3349	-	6482	105284139	105284179	-	124902244	3	3	4.8	41.7	gene	105258573	105309298	+	1.0	0.01	ENSMUSG00000053253	Ndfip2	protein_coding
ENSMUST00000041168.5	ENSMUSG00000039116	Adgrg6	chr14	86.84	38	4368	4404	-	6482	109336342	109336379	-	124902244	4	1	4.8	41.7
ENSMUST00000041168.5	ENSMUSG00000039116	Adgrg6	chr14	90.91	33	5304	5335	-	6482	65550924	65550954	+	124902244	0	3	4.8	41.7	gene	65530449	65593075	-	1.0	0.01	ENSMUSG00000022031	Elp3	protein_coding
ENSMUST00000041168.5	ENSMUSG00000039116	Adgrg6	chr15	88.57	35	2749	2783	-	6482	79948471	79948503	+	104043685	2	2	4.8	41.7	gene	79915807	79971119	-	1.0	0.01	ENSMUSG00000053411	Cbx7	protein_coding
ENSMUST00000041168.5	ENSMUSG00000039116	Adgrg6	chr15	90.32	31	5805	5835	-	6482	85533091	85533121	-	104043685	3	0	4.8	41.7
ENSMUST00000041168.5	ENSMUSG00000039116	Adgrg6	chr16	100	22	4380	4401	-	6482	88939314	88939335	+	98207768	0	0	4.8	41.7
ENSMUST00000041168.5	ENSMUSG00000039116	Adgrg6	chr16	83.67	49	4396	4439	-	6482	55173933	55173980	-	98207768	2	6	4.8	41.7
ENSMUST00000041168.5	ENSMUSG00000039116	Adgrg6	chr16	84.44	45	5758	5799	-	6482	65969323	65969366	-	98207768	3	4	4.8	41.7
ENSMUST00000041168.5	ENSMUSG00000039116	Adgrg6	chr16	85	40	5763	5802	-	6482	16714291	16714330	-	98207768	6	0	4.8	41.7
ENSMUST00000041168.5	ENSMUSG00000039116	Adgrg6	chr16	86.84	38	5876	5913	-	6482	62690197	62690233	+	98207768	4	1	4.8	41.7
ENSMUST00000041168.5	ENSMUSG00000039116	Adgrg6	chr16	88.57	35	6443	6476	-	6482	83915299	83915332	-	98207768	2	2	4.8	41.7
ENSMUST00000041168.5	ENSMUSG00000039116	Adgrg6	chr16	92.86	28	4388	4415	-	6482	58499018	58499045	-	98207768	2	0	4.8	41.7	gene	58468125	58524243	-	1.0	0.01	ENSMUSG00000022747	St3gal6	protein_coding
ENSMUST00000041168.5	ENSMUSG00000039116	Adgrg6	chr17	100	22	4759	4780	-	6482	39412569	39412590	+	94987271	0	0	4.8	41.7
ENSMUST00000041168.5	ENSMUSG00000039116	Adgrg6	chr17	88.57	35	6099	6133	-	6482	82504630	82504663	-	94987271	3	1	4.8	41.7
ENSMUST00000041168.5	ENSMUSG00000039116	Adgrg6	chr18	100	22	2642	2663	-	6482	25864787	25864808	+	90702639	0	0	4.8	41.7
ENSMUST00000041168.5	ENSMUSG00000039116	Adgrg6	chr18	100	22	4743	4764	-	6482	53006671	53006692	-	90702639	0	0	4.8	41.7
ENSMUST00000041168.5	ENSMUSG00000039116	Adgrg6	chr18	100	22	5891	5912	-	6482	66555540	66555561	-	90702639	0	0	4.8	41.7
ENSMUST00000041168.5	ENSMUSG00000039116	Adgrg6	chr1	87.18	39	5876	5912	-	6482	70484478	70484514	-	195471971	1	4	4.8	41.7
ENSMUST00000041168.5	ENSMUSG00000039116	Adgrg6	chr18	85.37	41	4752	4791	-	6482	34499282	34499321	+	90702639	4	2	4.8	41.7	gene	34442352	34506823	-	1.0	0.01	ENSMUSG00000036501	Fam13b	protein_coding
ENSMUST00000041168.5	ENSMUSG00000039116	Adgrg6	chr18	90.62	32	2374	2405	-	6482	26958106	26958136	-	90702639	2	1	4.8	41.7
ENSMUST00000041168.5	ENSMUSG00000039116	Adgrg6	chr18	90.62	32	5887	5918	-	6482	10372134	10372163	-	90702639	1	2	4.8	41.7	gene	10325177	10562934	+	1.0	0.01	ENSMUSG00000042942	Greb1l	protein_coding
ENSMUST00000041168.5	ENSMUSG00000039116	Adgrg6	chr18	90.62	32	6431	6461	-	6482	70374686	70374717	-	90702639	2	1	4.8	41.7
ENSMUST00000041168.5	ENSMUSG00000039116	Adgrg6	chr1	90.32	31	5886	5916	-	6482	116949645	116949675	+	195471971	3	0	4.8	41.7
ENSMUST00000041168.5	ENSMUSG00000039116	Adgrg6	chr1	92.86	28	5886	5913	-	6482	178032962	178032989	-	195471971	2	0	4.8	41.7	gene	177983423	178172704	+	1.0	0.01		Gm16432	protein_coding
ENSMUST00000041168.5	ENSMUSG00000039116	Adgrg6	chr1	92.86	28	5892	5919	-	6482	53244680	53244707	+	195471971	2	0	4.8	41.7	gene	53189187	53297018	-	1.0	0.01	ENSMUSG00000026098	Pms1	protein_coding
ENSMUST00000041168.5	ENSMUSG00000039116	Adgrg6	chr1	96	25	4751	4775	-	6482	184346262	184346286	-	195471971	1	0	4.8	41.7
ENSMUST00000041168.5	ENSMUSG00000039116	Adgrg6	chr1	96.15	26	5887	5911	-	6482	86266313	86266338	+	195471971	0	1	4.8	41.7	gene	86154780	86278284	+	1.0	0.01	ENSMUSG00000062590	Armc9	protein_coding
ENSMUST00000041168.5	ENSMUSG00000039116	Adgrg6	chr19	84.09	44	5757	5800	-	6482	57899763	57899804	+	61431566	5	2	4.8	41.7	gene	57611034	58133338	+	1.0	0.01	ENSMUSG00000054843	Atrnl1	protein_coding
ENSMUST00000041168.5	ENSMUSG00000039116	Adgrg6	chr2	100	22	4743	4764	-	6482	60112942	60112963	+	182113224	0	0	4.8	41.7	gene	59899363	60209839	-	1.0	0.01	ENSMUSG00000026987	Baz2b	protein_coding
ENSMUST00000041168.5	ENSMUSG00000039116	Adgrg6	chr2	100	22	5777	5798	-	6482	74009395	74009416	+	182113224	0	0	4.8	41.7
ENSMUST00000041168.5	ENSMUSG00000039116	Adgrg6	chr2	100	22	5821	5842	-	6482	69000093	69000114	+	182113224	0	0	4.8	41.7	gene	68861441	69114282	+	1.0	0.01	ENSMUSG00000027035	Cers6	protein_coding
ENSMUST00000041168.5	ENSMUSG00000039116	Adgrg6	chr2	84.78	46	5766	5808	-	6482	21976634	21976677	-	182113224	2	5	4.8	41.7
ENSMUST00000041168.5	ENSMUSG00000039116	Adgrg6	chr2	85.37	41	5867	5907	-	6482	70086799	70086838	-	182113224	5	1	4.8	41.7	gene	70039126	70429198	+	1.0	0.01	ENSMUSG00000042064	Myo3b	protein_coding
ENSMUST00000041168.5	ENSMUSG00000039116	Adgrg6	chr2	90.62	32	6431	6461	-	6482	41651242	41651273	+	182113224	2	1	4.8	41.7	gene	40595246	42653624	-	1.0	0.01	ENSMUSG00000049252	Lrp1b	protein_coding
ENSMUST00000041168.5	ENSMUSG00000039116	Adgrg6	chr2	90.91	33	1365	1396	-	6482	99017531	99017561	-	182113224	0	3	4.8	41.7
ENSMUST00000041168.5	ENSMUSG00000039116	Adgrg6	chr2	92.86	28	617	644	-	6482	141018851	141018878	+	182113224	2	0	4.8	41.7
ENSMUST00000041168.5	ENSMUSG00000039116	Adgrg6	chr2	96.15	26	1383	1407	-	6482	86230111	86230136	-	182113224	0	1	4.8	41.7	gene	86226567	86231401	-	1.0	0.01	ENSMUSG00000075196	Olfr1047	protein_coding
ENSMUST00000041168.5	ENSMUSG00000039116	Adgrg6	chr2	96.15	26	5767	5791	-	6482	59547364	59547389	+	182113224	0	1	4.8	41.7
ENSMUST00000041168.5	ENSMUSG00000039116	Adgrg6	chr3	87.18	39	5766	5801	-	6482	11629913	11629951	+	160039680	2	3	4.8	41.7
ENSMUST00000041168.5	ENSMUSG00000039116	Adgrg6	chr3	88.57	35	4281	4314	-	6482	153133876	153133909	-	160039680	2	2	4.8	41.7
ENSMUST00000041168.5	ENSMUSG00000039116	Adgrg6	chr3	88.57	35	5766	5799	-	6482	57912552	57912586	-	160039680	3	1	4.8	41.7
ENSMUST00000041168.5	ENSMUSG00000039116	Adgrg6	chr3	90.32	31	5883	5913	-	6482	76198191	76198221	-	160039680	3	0	4.8	41.7
ENSMUST00000041168.5	ENSMUSG00000039116	Adgrg6	chr3	90.62	32	5887	5918	-	6482	66897431	66897460	-	160039680	1	2	4.8	41.7
ENSMUST00000041168.5	ENSMUSG00000039116	Adgrg6	chr3	93.1	29	6406	6434	-	6482	122603825	122603852	-	160039680	1	1	4.8	41.7	gene	122538719	122619715	-	1.0	0.01	ENSMUSG00000039735	Fnbp1l	protein_coding
ENSMUST00000041168.5	ENSMUSG00000039116	Adgrg6	chr3	96	25	5819	5843	-	6482	85001814	85001838	-	160039680	1	0	4.8	41.7
ENSMUST00000041168.5	ENSMUSG00000039116	Adgrg6	chr3	96.15	26	5886	5911	-	6482	86634797	86634821	-	160039680	0	1	4.8	41.7
ENSMUST00000041168.5	ENSMUSG00000039116	Adgrg6	chr3	96.15	26	5889	5913	-	6482	137415579	137415604	-	160039680	0	1	4.8	41.7	gene	137341067	137432185	+	1.0	0.01	ENSMUSG00000054690	Emcn	protein_coding
ENSMUST00000041168.5	ENSMUSG00000039116	Adgrg6	chr4	100	22	5768	5789	-	6482	126728251	126728272	-	156508116	0	0	4.8	41.7	gene	126716006	126736240	-	1.0	0.01	ENSMUSG00000042477	Tfap2e	protein_coding
ENSMUST00000041168.5	ENSMUSG00000039116	Adgrg6	chr4	84.44	45	5887	5929	-	6482	4705615	4705657	+	156508116	3	4	4.8	41.7
ENSMUST00000041168.5	ENSMUSG00000039116	Adgrg6	chr4	85.37	41	5804	5842	-	6482	25991377	25991417	-	156508116	4	2	4.8	41.7
ENSMUST00000041168.5	ENSMUSG00000039116	Adgrg6	chr4	86.84	38	5540	5576	-	6482	17385155	17385191	+	156508116	3	2	4.8	41.7
ENSMUST00000041168.5	ENSMUSG00000039116	Adgrg6	chr4	90.62	32	6384	6414	-	6482	131957433	131957463	-	156508116	1	2	4.8	41.7	gene	131923413	132075321	-	1.0	0.01	ENSMUSG00000028906	Epb41	protein_coding
ENSMUST00000041168.5	ENSMUSG00000039116	Adgrg6	chr4	93.1	29	5885	5912	-	6482	96262402	96262430	-	156508116	1	1	4.8	41.7	gene	96245560	96274270	-	1.0	0.01	ENSMUSG00000084286	Cyp2j15-ps	unprocessed_pseudogene
ENSMUST00000041168.5	ENSMUSG00000039116	Adgrg6	chr5	100	22	5109	5130	-	6482	124134539	124134560	-	151834684	0	0	4.8	41.7	gene	124118690	124249760	-	1.0	0.01	ENSMUSG00000029406	Pitpnm2	protein_coding
ENSMUST00000041168.5	ENSMUSG00000039116	Adgrg6	chr5	81.48	54	4851	4902	-	6482	134025910	134025962	+	151834684	7	3	4.8	41.7
ENSMUST00000041168.5	ENSMUSG00000039116	Adgrg6	chr5	86.84	38	5766	5803	-	6482	100847211	100847246	+	151834684	3	2	4.8	41.7	gene,promoter_proximal	100845713,100847167	100899102,100849167	+,-	1.0,1.0	0.01,0.02	ENSMUSG00000029314,ENSMUSG00000087611	Gpat3,4930458D05Rik	protein_coding,antisense_RNA
ENSMUST00000041168.5	ENSMUSG00000039116	Adgrg6	chr5	90.62	32	915	944	-	6482	57508630	57508661	+	151834684	1	2	4.8	41.7
ENSMUST00000041168.5	ENSMUSG00000039116	Adgrg6	chr5	96	25	2415	2439	-	6482	125514478	125514502	+	151834684	1	0	4.8	41.7	gene	125475814	125517410	+	1.0	0.01	ENSMUSG00000029482	Aacs	protein_coding
ENSMUST00000041168.5	ENSMUSG00000039116	Adgrg6	chr6	100	22	6192	6213	-	6482	127049915	127049936	-	149736546	0	0	4.8	41.7
ENSMUST00000041168.5	ENSMUSG00000039116	Adgrg6	chr6	100	22	6196	6217	-	6482	6956792	6956813	+	149736546	0	0	4.8	41.7	gene,promoter_proximal	6956004,6955900	7042979,6957900	+,-	1.0,1.0	0.01,0.02	ENSMUSG00000042505,ENSMUSG00000097356	Sdhaf3,Gm26774	protein_coding,lincRNA
ENSMUST00000041168.5	ENSMUSG00000039116	Adgrg6	chr6	81.48	54	5791	5842	-	6482	33485901	33485952	+	149736546	6	4	4.8	41.7
ENSMUST00000041168.5	ENSMUSG00000039116	Adgrg6	chr6	82.35	51	4363	4411	-	6482	25316422	25316470	-	149736546	5	4	4.8	41.7
ENSMUST00000041168.5	ENSMUSG00000039116	Adgrg6	chr6	82.98	47	5766	5812	-	6482	91295996	91296040	+	149736546	6	2	4.8	41.7
ENSMUST00000041168.5	ENSMUSG00000039116	Adgrg6	chr6	92.86	28	4740	4767	-	6482	86351278	86351305	-	149736546	2	0	4.8	41.7	promoter_proximal	86349851	86351851	+	1.0	0.02	ENSMUSG00000107819	Gm18862	unprocessed_pseudogene
ENSMUST00000041168.5	ENSMUSG00000039116	Adgrg6	chr7	80.33	61	5860	5916	-	6482	71661137	71661195	+	145441459	6	6	4.8	41.7
ENSMUST00000041168.5	ENSMUSG00000039116	Adgrg6	chr7	86.49	37	5764	5800	-	6482	121239552	121239588	-	145441459	5	0	4.8	41.7
ENSMUST00000041168.5	ENSMUSG00000039116	Adgrg6	chr7	88.57	35	5887	5921	-	6482	6740695	6740727	-	145441459	2	2	4.8	41.7	gene,promoter_proximal	6730578,6740646	6967219,6742646	+,+	1.0,1.0	0.01,0.02	ENSMUSG00000051527,ENSMUSG00000109131	Usp29,Gm44862	protein_coding,TEC
ENSMUST00000041168.5	ENSMUSG00000039116	Adgrg6	chr7	90.62	32	5812	5842	-	6482	72660994	72661025	+	145441459	2	1	4.8	41.7
ENSMUST00000041168.5	ENSMUSG00000039116	Adgrg6	chr7	96	25	4739	4763	-	6482	37092767	37092791	-	145441459	1	0	4.8	41.7
ENSMUST00000041168.5	ENSMUSG00000039116	Adgrg6	chr7	96	25	6193	6217	-	6482	125855946	125855970	-	145441459	1	0	4.8	41.7	gene	125707888	125874793	+	1.0	0.01	ENSMUSG00000032743	D430042O09Rik	protein_coding
ENSMUST00000041168.5	ENSMUSG00000039116	Adgrg6	chr8	90.32	31	2845	2875	-	6482	95039583	95039613	+	129401213	3	0	4.8	41.7	gene	95017692	95045250	+	1.0	0.01	ENSMUSG00000060470	Adgrg3	protein_coding
ENSMUST00000041168.5	ENSMUSG00000039116	Adgrg6	chr8	96.15	26	5893	5918	-	6482	55865832	55865856	+	129401213	0	1	4.8	41.7
ENSMUST00000041168.5	ENSMUSG00000039116	Adgrg6	chr9	100	22	5899	5920	-	6482	110007632	110007653	-	124595110	0	0	4.8	41.7	gene	109931460	110083955	+	1.0	0.01	ENSMUSG00000032479	Map4	protein_coding
ENSMUST00000041168.5	ENSMUSG00000039116	Adgrg6	chr9	82	50	5762	5810	-	6482	50745689	50745737	+	124595110	7	2	4.8	41.7	gene	50739691	50746536	-	1.0	0.01	ENSMUSG00000032062	2310030G06Rik	protein_coding
ENSMUST00000041168.5	ENSMUSG00000039116	Adgrg6	chr9	84.09	44	5764	5806	-	6482	99149133	99149175	-	124595110	5	2	4.8	41.7
ENSMUST00000041168.5	ENSMUSG00000039116	Adgrg6	chr9	85.37	41	5866	5905	-	6482	26204510	26204549	+	124595110	4	2	4.8	41.7
ENSMUST00000041168.5	ENSMUSG00000039116	Adgrg6	chr9	86.49	37	5765	5801	-	6482	60959942	60959978	+	124595110	5	0	4.8	41.7
ENSMUST00000041168.5	ENSMUSG00000039116	Adgrg6	chr9	86.49	37	5766	5802	-	6482	16280008	16280044	-	124595110	5	0	4.8	41.7	gene	15910189	16501285	-	1.0	0.01	ENSMUSG00000074505	Fat3	protein_coding
ENSMUST00000041168.5	ENSMUSG00000039116	Adgrg6	chr9	86.84	38	5771	5807	-	6482	67638473	67638509	-	124595110	3	2	4.8	41.7
ENSMUST00000041168.5	ENSMUSG00000039116	Adgrg6	chr9	88.24	34	5883	5916	-	6482	36049037	36049070	+	124595110	4	0	4.8	41.7
ENSMUST00000041168.5	ENSMUSG00000039116	Adgrg6	chr9	92.86	28	4153	4180	-	6482	53194017	53194044	+	124595110	2	0	4.8	41.7	gene	53098635	53248053	-	1.0	0.01	ENSMUSG00000053289	Ddx10	protein_coding
ENSMUST00000041168.5	ENSMUSG00000039116	Adgrg6	chr9	92.86	28	6436	6463	-	6482	74561973	74562000	+	124595110	2	0	4.8	41.7	promoter_proximal	74561378	74563378	-	1.0	0.02	ENSMUSG00000101526	Gm28622	lincRNA
ENSMUST00000041168.5	ENSMUSG00000039116	Adgrg6	chr9	93.1	29	2827	2855	-	6482	112435663	112435690	+	124595110	1	1	4.8	41.7	gene	112390104	112461630	-	1.0	0.01	ENSMUSG00000110876	AC113095.1	lincRNA
ENSMUST00000041168.5	ENSMUSG00000039116	Adgrg6	chr9	93.1	29	5887	5913	-	6482	80636074	80636102	-	124595110	0	2	4.8	41.7
ENSMUST00000041168.5	ENSMUSG00000039116	Adgrg6	chr9	93.1	29	6100	6128	-	6482	20603211	20603238	-	124595110	1	1	4.8	41.7	gene	20581291	20605409	+	1.0	0.01	ENSMUSG00000058192	Zfp846	protein_coding
ENSMUST00000041168.5	ENSMUSG00000039116	Adgrg6	chr9	96	25	4743	4767	-	6482	67432157	67432181	-	124595110	1	0	4.8	41.7	gene	67217087	67559703	-	1.0	0.01	ENSMUSG00000052698	Tln2	protein_coding
ENSMUST00000041168.5	ENSMUSG00000039116	Adgrg6	chr9	96.15	26	5888	5913	-	6482	93765211	93765235	-	124595110	0	1	4.8	41.7
ENSMUST00000041168.5	ENSMUSG00000039116	Adgrg6	chrX	92.86	28	5890	5917	-	6482	109775865	109775892	-	171031299	2	0	4.8	41.7
ENSMUST00000041168.5	ENSMUSG00000039116	Adgrg6	chrX	93.1	29	5888	5916	-	6482	90921057	90921084	-	171031299	1	1	4.8	41.7
ENSMUST00000041168.5	ENSMUSG00000039116	Adgrg6	chrY	86.84	38	3038	3074	-	6482	12567097	12567133	+	91744698	3	2	4.8	41.7
ENSMUST00000041168.5	ENSMUSG00000039116	Adgrg6	chrY	86.84	38	3038	3074	-	6482	17278986	17279022	+	91744698	3	2	4.8	41.7
