# Supplementary material for: Adhesion G protein–coupled receptor Gpr126/Adgrg6 is essential for placental development
Source: Sci Adv. 2021 Nov 12;7(46):eabj5445. doi: 10.1126/sciadv.abj5445 (PMC8589310; doi:10.1126/sciadv.abj5445)
Supplement: Supplementary file 2 — Tables S1 to S5 [file sciadv.abj5445_tables_s1_to_s5.zip › sciadv.abj5445_table_s5.xlsx]

## Sheet: 1. CRISPR-Cas9 mouse and zfish
Organism	Genetic line	Type	Genomic target	Sequence (5' - 3')	Length (bp)		Legend
Mouse	All	tracrRNA		AGCAUAGCAAGUUAAAAUAAGGCUAGUCCGUUAUCAACUUGAAAAAGUGGCACCGAGUCGGUGCUUU	67		crRNA (target sequence)
	Gpr126Δ3,4	crRNA	Gpr126 Intron 2	UGCAGGGCUUGACACCCAUCGUUUUAGAGCUAUGCU	36		tracrRNA/ sequence complementary to tracrRNA
		crRNA	Gpr126 Intron 4	CAUGCUUACUUAGUGAAAGTGUUUUAGAGCUAUGCU	36		EcoRI site
	Gpr126flox & Gpr126Δ7	crRNA	Gpr126 Intron 6	AUUAAAGGACACACAGGCGCGUUUUAGAGCUAUGCU	36		PAM site modified
		crRNA	Gpr126 Intron 7	GGCGGAAGAUCGACAGGUGCGUUUUAGAGCUAUGCU	36		LoxP site
		ssODN	ssODN Gpr126 Intron 6 - LoxP	CTAATCAGGAGCTACTTCTAAGCGGTTGCAACAGTAATTTTAACATCAAAATTGGCCCCAAACTTCATGCGATAACTTCGTATAATGTATGCTATACGAAGTTATGAATTCCCTGTGTGTCCTTTAATTATATGCAATGACGTGACG	147
		ssODN	ssODN Gpr126 Intron 7 - LoxP	TTTCAGATCTTCTAGTTTCAGTTCCAAGCGCCCACTTTTGGAGGCTCACACACACGCCTGCCACTCGAGCAATAACTTCGTATAATGTATGCTATACGAAGTTATGAATTCCCTGTCGATCTTCCGCCCTCTTCTGGTTGCTGTGGG	147
Zebrafish	gpr126bns342 (promoter-less)	Constant oligo		AAAAGCACCGACTCGGTGCCACTTTTTCAAGTTGATAACGGACTAGCCTTATTTTAACTTGCTATTTCTAGCTCTAAAAC	80		Target sequence
		Oligo	gpr126 promoter 5’1 (T7)	TAATACGACTCACTATAGGTCGTTCCTGTAAGAGTGCGAGTTTTAGAGCTAGAAATAGCAAG	62		Sequence complementary to constant oligo
		Oligo	gpr126 promoter 5’2 (T7)	TAATACGACTCACTATAGGCTCTTACAGGAACGACCACAGTTTTAGAGCTAGAAATAGCAAG	62		T7 promoter
		Oligo	gpr126 promoter 3’1 (T7)	TAATACGACTCACTATAGGCGGACGATGAGGTTTACAAAGTTTTAGAGCTAGAAATAGCAAG	62
		Oligo	gpr126 promoter 3'2 (T7)	TAATACGACTCACTATAGGATTGTATGGAGCATTGCCCGTTTTAGAGCTAGAAATAGCAAG	61
	gpr126bns341 (Δ7,8)	Oligo	gpr126 intron 6 sense (T7)	TAGGGGAGTCTCCTAAGAAAGCCT	24
		Oligo	gpr126 intron 6 antisense (T7)	AAACAGGCTTTCTTAGGAGACTCC	24
		Oligo	gpr126 intron 8 sense (T7)	TAGGAGATATTCCATTAGGCTAAT	24
		Oligo	gpr126 intron 8 antisense (T7)	AAACATTAGCCTAATGGAATATCT	24

## Sheet: 2. Primers for genotyping
Organism	Genetic line	Gene	Primer sequence (5' - 3')	Annealing temperature	WT amplicon (bp)	Mutated/ transgene amplicon (bp)
Mouse	Gpr126Δ3,4	Gpr126	For: TTTGTAACATTGAGCTCTCCCT	60ºC	495	288
		Gpr126 WT (E3)	Rev: TCATTAGGGTAACACGGAGA
		Gpr126 KO (I4)	Rev: TATGTATGAAAAGATGGCCTGGT
	Gpr126Δ7	Gpr126 (I5)	For: CAACAGTAATTTTAACATCA	52ºC	824	357
		Gpr126 (I6)	Rev: GCATTATTTGTTGGTTTCATTCA
	Gpr126Flox	Gpr126 (I5)	For: CAACAGTAATTTTAACATCA	52ºC	824	904
		Gpr126 (I6)	Rev: GCATTATTTGTTGGTTTCATTCA
		Gpr126 (I5)	For: CAACAGTAATTTTAACATCA	50,4ºC	322	362 (5'LoxP)
		Gpr126 (I6)	Rev: GCATTATTTGTTGGTTTCATTCA
		Gpr126 (I6)	For: TGAAACCAACAAATAATGCTT	51ºC	521	561 (3'LoxP)
		Gpr126 (I6)	Rev: AAAAATAAGTAAAAAGAACAC
	R26-GPR126GOF	ROSA26	For: AAAGTCGCTCTGAGTTGTTAT	60,5ºC	585	853
		ROSA26	Rev: GGAGCGGGAGAAATGGATATG
		eGFP	For: TGCCCGACAACCACTACCTGA
	Dll4Flox	Dll4	For: GTGCTGGGACTGTAGCCACT	60ºC	408	455
		Dll4	Rev: TGTTAGGGATGTCGCTCTCC
	Nfatc1-Cre	Nfatc1-Cre transgene	For: GAAGCAACTCATCGATTGATTTACG	58ºC		1000
		Nfatc1-Cre transgene	Rev: AACCCTGGACGCCTGGGACAC
	Tie2-Cre	Tie2-Cre transgene	For: GGGAAGTCGCAAAGTTGTGAGTT
		Tie2-Cre transgene	Rev: CTAGAGCCTGTTTTGCACGTTC
	Nkx2.5-Cre	Nkx2.5 Cre transgene	For: GATGACTCTGGTCAGAGATACCTG	60ºC		583
		Nkx2.5 Cre transgene	Rev: GCGCACTCACTTTAATGGGAAGAG
	Mesp1/ Sox2-Cre	Cre transgene	For: TGACGGTGGGAGAATGTTAAT	58ºC		286
		Cre transgene	Rev: GCCGTAAATCAATCGATGAGT
Zebrafish	gpr126bns341	gpr126 promoter	For: CGAGAGAATCCTTGTGTGGA	55ºC	1171	387
		gpr126 prless KO	Rev: TTGATGGTCCATTTGCTGAA
	gpr126bns342	gpr126 promoter WT	For: GGCTTTCAGGCATTTTCTTC	55ºC	906	322
		gpr126 promoter	Rev: TCACACACACAGGAGCACAA
		gpr126 promoter	Rev: CAATGCACACAATAAAGGAACTCC
	Tg(kdrl:Hsa.HRAS-mCherry)	Cherry	For: CCCGCCGACATCCCCGACT	62ºC		469
		Cherry	Rev: ACTTGTACAGCTCGTCCATGCC
	Tg(myl7:EGFP-Hsa.HRAS)	eGFP	For: ATGGTGAGCAAGGGCGAGGA	62,3ºC		720
		eGFP	Rev: TTACTTGTACAGCTCGTCCA

## Sheet: 3. Primers for probe generation
Gene	Primer sequence (5' - 3')		Probe length (bp)
Bmp10	For	Constructed by Hanying Chen	888
	Rev
Cx40	For	Provided by Rober Kelly's laboratory
	Rev
Ednrb	For	TCTTCATGGGCAATAATCGTC	435
	Rev	CGGCTTTATTACAAGTGCAT
Eng	For		938
	Rev
GPR126	For	TGGCAAAATGACTTCTGGAATA	631
	Rev	GTCCCCAGTAGGTTACCAATG
Gpr126 (3'UTR)	For	GenePaint, template T36447	705
	Rev
Gpr126 (Ex3-4)	For	TCCTGTCCAATCCTTCCGGTA	660
	Rev	GGAGCCCCAAGAATTATTCCAC
Hey2	For	Constructed by Hiroki Kokubo
	Rev
Irx5	For	Constructed by Antje Bosse	740
	Rev
Ldha	For	CTGCAGTTGGCAGTGTGTCT	543
	Rev	GGAAGGAGGTTCACAAGCAG
Mash2	For	Constructed by Sara Austin	301
	Rev
Nfatc1	For		1029
	Rev
N-myc	For	Provided by Cecilia B. Moens laboratory	215
	Rev
Pcdh12	For	ACAGTTTCCCAAAGACGAGCA	764
	Rev	GACCGTTGTTTCCTGAGTCCA
Pdk1	For	GCCAGCTACTCCACGTTCTT	575
	Rev	CTGGGTTTGGTTACGGATTG
Prl2c2	For	AACATTATTCTAACGTGTCTGG	441
	Rev	TGTAACACTTCAGGACGTTG
Tpbpa	For	CAACATAGAAATGAGTGCC	638
	Rev	ACACAGTTAATTATGCCTT

## Sheet: 4. Antibodies
	Antigen	Label or dye	Amplification	IHC Dilution	Host	Type	Company	Catalog number
Primary	α-Brdu (B44)			0.01	Mouse	Monoclonal	BD Biosciences	347580
	α-SMA-Cy3			0.005	Mouse	Monoclonal	Sigma-Aldrich	C6198
	α-ERG			0.01	Rabbit	Monoclonal	Abcam	EPR3863
	α-Endomucin (V.5C7)			0.01	Rat	Monoclonal	Santa Cruz Biotechnology	sc-53941
	α-Glut1			0.01	Rabbit	Polyclonal	MERCK Millipore	07-1401
	α-CD31/Pecam			0.01	Rat	Monoclonal	Santa Cruz Biotechnology	sc-18916
	Pan-Cytokeratin			0.01	Mouse	Monoclonal	Santa Cruz Biotechnology	sc-8018
	α-pimonidazole (FITC-MAb1)			0.01	Mouse	Monoclonal	Chemicon	HP2-100
Secondary	α-mouse IgG (H+L)	Biotin	TSA-Fluorescein	0.01	Goat	Polyclonal	Vector laboratories	BA-9200
	α-Rat IgG (H+L)	Alexa Fluor 647		0.005	Goat	Polyclonal	Invitrogen	A21247
	α-Rabbit IgG (H+L)	Alexa Fluor 647		0.005	Goat	Polyclonal	Invitrogen	A21245
	α-Rabbit IgG (H+L)	Alexa Fluor 488		0.005	Goat	Polyclonal	Invitrogen	A11034
	α-Rat IgG (H+L)	Alexa Fluor 488		0.005	Goat	Polyclonal	Invitrogen	A11006
	α-FITC	HRP	TSA-Fluorescein	0.005	Rabbit	Polyclonal	Dako	P5100

## Sheet: 5. Primers for qRT-PCR
Organism	Gene	Primer sequence (5' - 3')
Mouse	Adam17	For	AGCTTATTACAACCCAACTG	Rev	CAGCTTCCTTTGTGAGAATAG
	Apobec2	For	ACATCCTGAAGTAGGCAACAG	Rev	CCAAGTAGAATCAGGAAGCCAG
	Cst3	For	CCGAACTACATGTACCAAGTCC	Rev	GCACGCTGTAGATCTGGAAG
	Cts7	For	CTATGTGACTCCAGTGCGAAG	Rev	GGGATCAGTTTGCCAGTTTTC
	Cts8	For	GAATGGCAGGAGTGGAAGAG	Rev	TTATGCTGTTTGACCAGTTTCATG
	Ctsq	For	CAGTAGTGGTCATCCCAGAAAG	Rev	CTGGGATCAAATGCTGAAACAC
	Cxcr4	For	AGGTAGCAGTGAAACCTC	Rev	ATACTCACACTGATCGGTTC
	Cxcr7	For	AAAACATTTGAGTTCAGGGG	Rev	TACAGCAAGTTTCACTCAAC
	Dlx5	For	AGCCCCTACCACCAGTAC	Rev	TTTACCATTCACCATCCTCACC
	Eng	For	GTTCCTGGTCCTCGTTTCG	Rev	TTGGCTGTCCTTGGAAGATG
	eNOS	For	GGTCCTGCATGGATGAGT	Rev	CACAGAAGTGGGGGTATGCT
	Gapdh	For	AACTTTGGCATTGTGGAAGG	Rev	ACACATTGGGGGTAGGAACA
	Gata3	For	CTTATCAAGCCCAAGCGAAG	Rev	GTCCCCATTAGCGTTCCTC
	Gpr126 (Ex24-3'UTR)	For	ATCATCAAGAAGAGCTCCGAT	Rev	TGGGCATTACAGTAACCCTT
	Gpr126 (Ex4-Ex7)	For	TGAGCTGTGGTTCCTACCTG	Rev	GATATTCGATACATTATTCCGTCT
	Gpr126 (Ex9-10)	For	GGATGAAAGTCAAGAGAGAC	Rev	GACGTTATTGGTAGCATTGTAG
	Il1a	For	CTGCAGTCCATAACCCATGA	Rev	GAGCGCTCACGAACAGTTG
	Mash2	For	GGATCTGCACTCGAGGATTTT	Rev	GACCCCGTACCAGTCAAG
	Mest	For	GAGTGATCGCCCTTGATTTCT	Rev	AGAAGGGACTCTACGATGCT
	Mmp9	For	ACGACATAGACGGCATCCA	Rev	GCTGTGGTTCAGTTGTGGTG
	Pcdh12	For	GAGCCTGTTGGACCCTAATAC	Rev	ATGACAATCTCGCCATCCAG
	Pgf	For	TCAGGATGTGCTCTGTGAATG	Rev	TCCTCTTCCTCTTCCCCTTG
	Prl2c2/Plf	For	CTTTGATTCAACCATGCTCCTG	Rev	ACGACCATTCCTCATTGCAC
	Prl3b1/ Pl2	For	GCAGGGATACACATAAAGTTGAC	Rev	AGGGACCTTCTAAGAGACAGAG
	Prl3d1/Pl1	For	CACTTCCCCTGTGTCATACTG	Rev	ATTGATCATTGCTTTCAGAAGGTC
	Prl7b1/Prlpn	For	CTGGATCGCATCATGAAGATTG	Rev	TCATTGGCTGACTGTAAGGATG
	Prl8a2/Dtprp	For	CTGCTCAGATCCCCTTGTG	Rev	GCTGAGAATGGGTTGTGGTA
	Serpine1	For	GAAGACCCCTTTCTTAGAGGC	Rev	ATAACATCTCCAGTTTCGTCCC
	Syna	For	TCACCACCTCAACTGTGTATTT	Rev	CTGATGATGGAGGTGGCTATT
	Synb	For	AAGGGAGGGAAGGAGAGAAA	Rev	CTGGTAACATCTCCAGCATGAA
	Tgfβ1	For	TGGAGCAACATGTGGAACTC	Rev	CAGCAGCCGGTTACCAAG
	Tgfβ2	For	GAGATTTGCAGGTATTGATGG	Rev	CAACAACATTAGCAGGAGATG
	Timp1	For	CATCCTCTTGTTGCTATCAC	Rev	CATGAATTTAGCCCTTATGACC
	Tpbpa	For	CCAAATCAGCCACAGTAACATG	Rev	TCAGGCAGTTCATATGTTGGG
	Vegfa	For	TAGAGTACATCTTCAAGCCG	Rev	TCTTTCTTTGGTCTGCATTC
	β-actin	For	CTAAGGCCAACCGTGAAAG	Rev	ACCAGAGGCATACAGGGACA
Zebrafish	rpl13a	For	GCCGCCCCTGTTTCAAG	Rev	CTCGACCATCAAGCACCAG
	gpr126 (5'UTR)	For	CGCAGGTTCATCTGTCAAAA	Rev	TTTACACGAGCCTCTCCACA
	gpr126 (Ex7-10)	For	CGGCGATAATATCTCAATGG	Rev	TGTCGTGTGGTTGTGATCCT
	gpr126 (3’UTR)	For	GAAGGCCGGGATGGATATTA	Rev	GCTTGCCCTCTCTATGCATTT
	gpr112a	For	TTCTTTACCTGTTTTTGCGTTG	Rev	CCCCCATAGTGATTCTGCAT
