# Supplementary material for: Adhesion G protein–coupled receptor Gpr126/Adgrg6 is essential for placental development
Source: Sci Adv. 2021 Nov 12;7(46):eabj5445. doi: 10.1126/sciadv.abj5445 (PMC8589310; doi:10.1126/sciadv.abj5445)
Supplement: Supplementary file 3 — Source data [file sciadv.abj5445_source_data.zip]

Archive with 1 entries (1 files):
- sciadv.abj5445_source_data.xlsx
