# Supplementary material for: Adhesion G protein–coupled receptor Gpr126/Adgrg6 is essential for placental development
Source: Sci Adv. 2021 Nov 12;7(46):eabj5445. doi: 10.1126/sciadv.abj5445 (PMC8589310; doi:10.1126/sciadv.abj5445)
Supplement: Supplementary file 3 — Source data [file sciadv.abj5445_source_data.zip › sciadv.abj5445_source_data.xlsx]

## Sheet: Figure 1c
Figure 1c
		Gpr126 expression					E11.5 vs, E9.5	E13.5 vs, E9.5	E15.5 vs, E9.5	E13.5 vs, E11.5	E15.5 vs, E13.5
	E9.5	0.933225	1.07325	0.998422		Unpaired t test
	E11.5	2.31011	2.47141	1.59024		P value	0.0149	0.0122	0.0547	0.1519	0.0055
	E13.5	1.46681	1.85288	1.45911		P value summary	*	*	ns	ns	**
	E15.5	0.86323	0.827769	0.920948		Significantly different (P < 0,05)?	Yes	Yes	No	No	Yes
						One- or two-tailed P value?	Two-tailed	Two-tailed	Two-tailed	Two-tailed	Two-tailed
						t, df	t=4,098, df=4	t=4,343, df=4	t=2,688, df=4	t=1,767, df=4	t=5,439, df=4
						How big is the difference?
						Mean of column A	1.002	1.002	1.002	2.124	1.593
						Mean of column B	2.124	1.593	0.8706	1.593	0.8706
						Difference between means (B - A) ± SEM	1,122 ± 0,2739	0,5913 ± 0,1361	-0,1310 ± 0,04872	-0,5310 ± 0,3004	-0,7223 ± 0,1328
						95% confidence interval	0,3619 to 1,883	0,2133 to 0,9693	-0,2663 to 0,004287	-1,365 to 0,3032	-1,091 to -0,3536
						R squared (eta squared)	0.8076	0.8251	0.6437	0.4385	0.8809
						F test to compare variances
						F, DFn, Dfd	44,84, 2, 2	10,33, 2, 2	2,219, 2, 2	4,342, 2, 2	22,92, 2, 2
						P value	0.0436	0.1766	0.6212	0.3744	0.0836
						P value summary	*	ns	ns	ns	ns
						Significantly different (P < 0,05)?	Yes	No	No	No	No

## Sheet: Figure 1q
Figure 1q
	Right ventricle (RV)													CM Gpr126Δ7/Δ7 vs, CM Gpr126+/+	TM Gpr126Δ7/Δ7 vs, TM Gpr126+/+	E Gpr126Δ7/Δ7 vs, E Gpr126+/+
		Gpr126+/+					Gpr126Δ7/Δ7						Unpaired t test
	Compact myocardium (CM)	32.313	26.8678	33.3952	34.8728	35.7517	36.7233	36.2318	40.1717	39.1859	36.1851		P value	0.021	0.9452	0.1853
	Trabecular myocardium (TM)	19.6192	12.9461	19.7936	15.2461	15.1598	14.0627	19.1623	17.0538	18.0076	15.0619		P value summary	*	ns	ns
	Endocardium (E)	10.4269	9.52119	16.8426	6.22184	9.28929	8.40144	13.6172	17.2473	12.0247	23.9208		Significantly different (P < 0,05)?	Yes	No	No
													One- or two-tailed P value?	Two-tailed	Two-tailed	Two-tailed
													t, df	t=2,865, df=8	t=0,07097, df=8	t=1,449, df=8
													How big is the difference?
													Mean of column A	32.64	16.55	10.46
													Mean of column B	37.7	16.67	15.04
													Difference between means (B - A) ± SEM	5,059 ± 1,766	0,1167 ± 1,645	4,582 ± 3,161
													95% confidence interval	0,9867 to 9,132	-3,676 to 3,909	-2,708 to 11,87
													R squared (eta squared)	0.5064	0.0006291	0.208
													F test to compare variances
													F, DFn, Dfd	3,546, 4, 4	2,085, 4, 4	2,279, 4, 4
													P value	0.2477	0.4941	0.4445
													P value summary	ns	ns	ns
													Significantly different (P < 0,05)?	No	No	No
	Left ventricle (LV)													CM Gpr126Δ7/Δ7 vs, CM Gpr126+/+	TM Gpr126Δ7/Δ7 vs, TM Gpr126+/+	E Gpr126Δ7/Δ7 vs, E Gpr126+/+
		Gpr126+/+					Gpr126Δ7/Δ7						Unpaired t test
	Compact myocardium (CM)	33.5912	26.9386	27.3038	25.784	37.8132	27.7271	28.3249	31.875	31.2956	28.0756		P value	0.7478	0.4159	0.2734
	Trabecular myocardium (TM)	14.4685	19.1958	15.9675	16.3382	20.4836	13.9392	15.0573	17.5973	16.947	17.2771		P value summary	ns	ns	ns
	Endocardium (E)	6.0167	7.55732	11.5629	5.0319	8.16624	5.96778	8.71055	11.6467	8.11557	16.2333		Significantly different (P < 0,05)?	No	No	No
													One- or two-tailed P value?	Two-tailed	Two-tailed	Two-tailed
													t, df	t=0,3328, df=8	t=0,8578, df=8	t=1,176, df=8
													How big is the difference?
													Mean of column A	30.29	17.29	7.667
													Mean of column B	29.46	16.16	10.13
													Difference between means (B - A) ± SEM	-0,8265 ± 2,484	-1,127 ± 1,314	2,468 ± 2,098
													95% confidence interval	-6,554 to 4,901	-4,157 to 1,903	-2,371 to 7,306
													R squared (eta squared)	0.01366	0.08424	0.1474
													F test to compare variances
													F, DFn, Dfd	7,005, 4, 4	2,425, 4, 4	2,507, 4, 4
													P value	0.0858	0.4119	0.3951
													P value summary	ns	ns	ns
													Significantly different (P < 0,05)?	No	No	No

## Sheet: Figure 2e
Figure 2e										Gpr126 (exons 4-7)	Gpr126 (exons 9-10)
		Gpr126flox/flox			Gpr126flox/flox;Mesp1-Cre					Gpr126flox/flox;Mesp1-Cre vs, Gpr126flox/flox	Gpr126flox/flox;Mesp1-Cre vs, Gpr126flox/flox
	Gpr126 (exons 4-7)	1.2134	0.900847	0.914838	0.0291086	0.0196163	0.0379609		Unpaired t test
	Gpr126 (exons 9-10)	1.38451	0.834402	0.865619	0.216859	0.24551	0.256983		P value	0.0007	0.0116
									P value summary	***	*
									Significantly different (P < 0,05)?	Yes	Yes
									One- or two-tailed P value?	Two-tailed	Two-tailed
									t, df	t=9,609, df=4	t=4,410, df=4
									How big is the difference?
									Mean of column A	1.01	1.028
									Mean of column B	0.0289	0.2398
									Difference between means (B - A) ± SEM	-0,9808 ± 0,1021	-0,7884 ± 0,1788
									95% confidence interval	-1,264 to -0,6974	-1,285 to -0,2920
									R squared (eta squared)	0.9585	0.8294
									F test to compare variances
									F, DFn, Dfd	370,4, 2, 2	223,6, 2, 2
									P value	0.0054	0.0089
									P value summary	**	**
									Significantly different (P < 0,05)?	Yes	Yes

## Sheet: Figure 4i
Figure 4i											Gpr126Δ7/Δ7 vs, Gpr126+/+
		Gpr126+/+				Gpr126Δ7/Δ7					Gpr126	Prl8a2	Prl2c2	Cts7	Cts8	Mmp9	Prl7b1	Pcdh12	Tpbpa	Prl3b1	Prl3d1	Mash2
	Gpr126	1.21123	0.825604			0.111908	0.121916	0.0806716		Unpaired t test
	Prl8a2	1.69341	0.619927	0.952571		1.37483	0.615984	1.67155		P value	0.008	0.782	0.1784	0.0055	0.0039	0.0495	0.0009	0.5817	0.2813	0.4055	0.8146	0.2244
	Prl2c2	0.977492	1.1991	0.853163		0.923046	0.822572	0.686165		P value summary	**	ns	ns	**	**	*	***	ns	ns	ns	ns	ns
	Cts7	0.903796	1.32299	0.836323		0.125742	0.105617	0.246391		Significantly different (P < 0,05)?	Yes	No	No	Yes	Yes	Yes	Yes	No	No	No	No	No
	Cts8	0.904474	1.28884	0.85784		0.197508	0.166871	0.21959		One- or two-tailed P value?	Two-tailed	Two-tailed	Two-tailed	Two-tailed	Two-tailed	Two-tailed	Two-tailed	Two-tailed	Two-tailed	Two-tailed	Two-tailed	Two-tailed
	Mmp9	0.74951	1.30527	0.782198	1.30679	0.684909	0.38387	0.502472		t, df	t=6,318, df=3	t=0,2959, df=4	t=1,630, df=4	t=5,439, df=4	t=5,985, df=4	t=2,578, df=5	t=8,815, df=4	t=0,5987, df=4	t=1,244, df=4	t=0,9289, df=4	t=0,2504, df=4	t=1,436, df=4
	Prl7b1	1.06543	0.908962	1.03259		0.51444	0.503873	0.399677
	Pcdh12	1.26647	0.746535	1.05768		0.916987	1.10417	0.709753		How big is the difference?
	Tpbpa	1.33558	0.724198	1.03389		0.675084	1.0722	0.171345		Mean of column A	1.018	1.089	1.01	1.021	1.017	1.036	1.002	1.024	1.031	1.001	1.171	1.017
	Prl3b1	0.94754	1.05009	1.00503		0.954509	1.06449	0.45033		Mean of column B	0.1048	1.221	0.8106	0.1593	0.1947	0.5238	0.4727	0.9103	0.6395	0.8231	1.006	0.8139
	Prl3d1	0.844537	2.10678	0.562034		0.623684	0.481536	1.9138		Difference between means (B - A) ± SEM	-0,9136 ± 0,1446	0,1322 ± 0,4466	-0,1993 ± 0,1223	-0,8618 ± 0,1584	-0,8224 ± 0,1374	-0,5122 ± 0,1987	-0,5297 ± 0,06009	-0,1133 ± 0,1892	-0,3917 ± 0,3148	-0,1778 ± 0,1914	-0,1648 ± 0,6581	-0,2028 ± 0,1413
	Mash2	1.26961	0.820102	0.960425		0.72975	0.896653	0.815321		95% confidence interval	-1,374 to -0,4534	-1,108 to 1,372	-0,5388 to 0,1401	-1,302 to -0,4219	-1,204 to -0,4409	-1,023 to -0,001491	-0,6965 to -0,3628	-0,6385 to 0,4120	-1,266 to 0,4823	-0,7092 to 0,3536	-1,992 to 1,662	-0,5950 to 0,1894
										R squared (eta squared)	0.9301	0.02142	0.3992	0.8809	0.8995	0.5707	0.951	0.08223	0.279	0.1774	0.01543	0.3401
										F test to compare variances
										F, DFn, Dfd		1,019, 2, 2	2,172, 2, 2	11,99, 2, 2	79,82, 2, 2	4,237, 3, 2	1,692, 2, 2	1,759, 2, 2	2,181, 2, 2	40,60, 2, 2	1,087, 2, 2	7,593, 2, 2
										P value		0.9906	0.6305	0.1539	0.0247	0.3936	0.7429	0.725	0.6287	0.0481	0.9585	0.2327
										P value summary		ns	ns	ns	*	ns	ns	ns	ns	*	ns	ns
										Significantly different (P < 0,05)?		No	No	No	Yes	No	No	No	No	Yes	No	No

## Sheet: Figure 6g
Figure 6g
		Gpr126+/+					Gpr126Δ7/Δ7						Gpr126Δ7/Δ7 vs, Gpr126+/+
	% fetal vessel area in the labyrinth	35.0539	34.9382	34.1666	29.311	28.4788	29.9911	39.4871	37.9539	30.8839		Unpaired t test
												P value	0.4409
												P value summary	ns
												Significantly different (P < 0,05)?	No
												One- or two-tailed P value?	Two-tailed
												t, df	t=0,8170, df=7
												How big is the difference?
												Mean of column A	32.39
												Mean of column B	34.58
												Difference between means (B - A) ± SEM	2,189 ± 2,680
												95% confidence interval	-4,147 to 8,526
												R squared (eta squared)	0.08705
												F test to compare variances
												F, DFn, Dfd	2,254, 3, 4
												P value	0.4487
												P value summary	ns
												Significantly different (P < 0,05)?	No

## Sheet: Figure 6h
Figure 6h
		Gpr126+/+		Gpr126Δ7/Δ7				Gpr126Δ7/Δ7 vs, Gpr126+/+
		Mean	SD	Mean	SD
	Area (µm2)	662.2	540.682	1002.2	492.2		Unpaired t test with Welch's correction
		636.724	664.11	1394.2	962.1		P value	0.0345
		602.6	523.4	1299.1	809.7		P value summary	*
							Significantly different (P < 0.05)?	Yes
							One- or two-tailed P value?	Two-tailed
							Welch-corrected t, df	t=5,012, df=2,086
							How big is the difference?
							Mean of column A	633.8
							Mean of column B	1232
							Difference between means (B - A) ± SEM	598,0 ± 119,3
							95% confidence interval	104,3 to 1092
							R squared (eta squared)	0.9233
							F test to compare variances
							F, DFn, Dfd	46,75, 2, 2
							P value	0.0419
							P value summary	*
							Significantly different (P < 0.05)?	Yes

## Sheet: Supplementary Figure 5a
Suppl. Figure 5a							Gpr126flox/flox; Tie2-Cre vs, Gpr126flox/flox
	Male		Female				RR interval		PR interval		P wave amplitude		QRS interval		R wave amplitude		QTc interval		Heart rate
	Gpr126flox/flox	Gpr126flox/flox; Tie2-Cre	Gpr126flox/flox	Gpr126flox/flox; Tie2-Cre			Male	Female	Male	Female	Male	Female	Male	Female	Male	Female	Male	Female	Male	Female
RR interval (ms)	166.1	141	153.6	144.2		Unpaired t test with Welch's correction
	126.9	124.2	129.4	139.6		P value	0.9414	0.6168	0.3244	0.1452	0.6348	0.4871	0.3837	0.1759	0.1164	0.9328	0.3274	0.5621	0.9153	0.6253
	117	133.4	134.3	148.6		P value summary	ns	ns	ns	ns	ns	ns	ns	ns	ns	ns	ns	ns	ns	ns
	128.5	131.1		132.7		Significantly different (P < 0.05)?	No	No	No	No	No	No	No	No	No	No	No	No	No	No
		139		135.6		One- or two-tailed P value?	Two-tailed	Two-tailed	Two-tailed	Two-tailed	Two-tailed	Two-tailed	Two-tailed	Two-tailed	Two-tailed	Two-tailed	Two-tailed	Two-tailed	Two-tailed	Two-tailed
				125.9		Welch-corrected t, df	t=0,07901, df=3,462	t=0,5479, df=3,500	t=1,080, df=5,620	t=1,786, df=4,200	t=0,5040, df=5,225	t=0,8181, df=2,383	t=0,9964, df=3,450	t=1,462, df=9,534	t=1,951, df=4,398	t=0,08850, df=5,195	t=1,059, df=6,457	t=0,6441, df=3,254	t=0,1140, df=3,601	t=0,5365, df=3,341
				140.4
				163		How big is the difference?
				164.1		Mean of column A	134.6	139.1	39.97	45.64	0.0562	0.06868	10.11	10.24	0.5823	0.6538	17.58	17.03	453.6	433.9
PR interval (ms)	32.31	49.34	46.91	47.89		Mean of column B	133.7	143.8	44.06	50.73	0.06427	0.05263	9.229	9.368	0.7837	0.6615	15.84	16.15	449.7	420.3
	45.88	45.8	41.12	49.56		Difference between means (B - A) ± SEM	-0,8850 ± 11,20	4,689 ± 8,557	4,095 ± 3,792	5,087 ± 2,848	0,008069 ± 0,01601	-0,01605 ± 0,01962	-0,8838 ± 0,8869	-0,8726 ± 0,5969	0,2014 ± 0,1033	0,007678 ± 0,08675	-1,731 ± 1,634	-0,8789 ± 1,365	-3,870 ± 33,96	-13,56 ± 25,27
	37.58	46.39	48.89	47.3		95% confidence interval	-33,99 to 32,22	-20,47 to 29,85	-5,339 to 13,53	-2,674 to 12,85	-0,03256 to 0,04870	-0,08870 to 0,05660	-3,509 to 1,742	-2,211 to 0,4662	-0,07532 to 0,4782	-0,2128 to 0,2282	-5,662 to 2,200	-5,036 to 3,278	-102,4 to 94,69	-89,52 to 62,41
	44.09	42.01		43.37		R squared (eta squared)	0.0018	0.079	0.1718	0.4317	0.04636	0.2193	0.2235	0.1831	0.4638	0.001505	0.1481	0.1131	0.003593	0.07933
		36.76		50.48
				50.82		F test to compare variances
				50.55		F, DFn, Dfd	10,45, 3, 4	1,026, 8, 2	1,653, 3, 4	1,477, 8, 2	2,027, 3, 4	3,597, 2, 8	10,72, 3, 4	7,400, 8, 2	24,81, 4, 3	2,131, 8, 2	1,069, 3, 4	1,154, 2, 8	8,023, 3, 4	1,084, 2, 8
				59.52		P value	0.0462		0.6249	0.9299	0.5054	0.1537	0.0441	0.2489	0.0247	0.7167	0.9118	0.7254	0.0724	0.7667
				57.05		P value summary	*		ns	ns	ns	ns	*	ns	*	ns	ns	ns	ns	ns
P wave amplitude (mV)	0.02559	0.06069	0.04293	0.0573		Significantly different (P < 0.05)?	Yes	No	No	No	No	No	Yes	No	Yes	No	No	No	No	No
	0.081	0.07766	0.05791	0.039
	0.07695	0.0841	0.1052	0.05138
	0.04127	0.03485		0.05586
		0.06406		0.06529
				0.0793
				0.03299
				0.06619
				0.02639
QRS interval (ms)	12.2	9.553	10.88	8.274
	10.05	8.386	9.883	8.767
	8.011	9.709	9.958	9.361
	10.19	9.399		7.112
		9.098		11.87
				10.65
				10.47
				7.89
				9.916
R wave amplitude (mV)	0.553	1.169	0.5215	0.9202
	0.6194	0.7556	0.7119	0.4704
	0.5344	0.6783	0.7281	0.7771
	0.6224	0.732		0.5671
		0.5837		0.6896
				0.4387
				0.8591
				0.5625
				0.6689
QTc interval (ms)	18.12	17.1	14.69	18.4
	20.6	14.41	17.74	16.21
	14.67	19.48	18.67	16.66
	16.91	14.02		13.35
		14.21		18.25
				15
				14.5
				18.53
				14.49
Heart rate (bpm)	472.7	425.7	463.9	403.9
	361.4	483.2	390.8	416.2
	513.1	450.1	447	430.1
	467	457.8		452.1
		431.6		442.7
				476.6
				427.6
				368.2
				365.7

## Sheet: Supplementary Figure 5b
Suppl. Figure 5b							Gpr126flox/flox; Tie2-Cre vs, Gpr126flox/flox
	Male		Female				Ejection Fraction (%)		Fractional Shortening (%)		LV mass (mg)		LV vol;s (µl)		LV vol;d (µl)
	Gpr126flox/flox	Gpr126flox/flox; Tie2-Cre	Gpr126flox/flox	Gpr126flox/flox; Tie2-Cre			Male	Female	Male	Female	Male	Female	Male	Female	Male	Female
Ejection Fraction (%)	65.2334	51.5608	55.7646	53.3043		Unpaired t test with Welch's correction
	44.279	42.2269	53.6302	40.0606		P value	0.7238	0.9239	0.7426	0.8975	0.9744	0.6259	0.7727	0.5607	0.6646	0.1935
	60.7722	41.5461	34.9677	48.6554		P value summary	ns	ns	ns	ns	ns	ns	ns	ns	ns	ns
	47.1233	38.7104	42.9827	38.7228		Significantly different (P < 0.05)?	No	No	No	No	No	No	No	No	No	No
	29.8673	52.4933	57.5318	47.9202		One- or two-tailed P value?	Two-tailed	Two-tailed	Two-tailed	Two-tailed	Two-tailed	Two-tailed	Two-tailed	Two-tailed	Two-tailed	Two-tailed
	57.3488	58.9194	49.3016	62.5553		Welch-corrected t, df	t=0,3600, df=15,20	t=0,09795, df=9,996	t=0,3346, df=14,64	t=0,1321, df=9,989	t=0,03270, df=13,70	t=0,5031, df=9,856	t=0.2942, df=14.82	t=0.6086, df=7.527	t=0,4423, df=14,80	t=1,403, df=9,183
	37.9401	73.3361
	53.9427	40.5409				How big is the difference?
	66.3939					Mean of column A	51.95	49.03	26.73	24.66	88.95	80.32	38.68	37.75	77.09	74.59
	56.5636					Mean of column B	49.92	48.54	25.52	24.26	88.76	77.63	40.86	34.80	79.93	66.55
Fractional Shortening (%)	35.3383	26.087	28.5714	26.9841		Difference between means (B - A) ± SEM	-2,030 ± 5,638	-0,4933 ± 5,037	-1,204 ± 3,598	-0,4015 ± 3,040	-0,1887 ± 5,770	-2,689 ± 5,344	2.182 ± 7.417	-2.956 ± 4.858	2,847 ± 6,436	-8,045 ± 5,734
	21.6418	20.6667	27.4648	19.2593		95% confidence interval	-14,03 to 9,974	-11,72 to 10,73	-8,890 to 6,482	-7,176 to 6,373	-12,59 to 12,21	-14,62 to 9,243	-13.64 to 18.01	-14.28 to 8.369	-10,89 to 16,58	-20,98 to 4,887
	32.0611	20.1439	16.4062	24.2647		R squared (eta squared)	0.008455	0.0009589	0.007589	0.001743	7.807e-05	0.02504	0.005804	0.04689	0.01305	0.1765
	23.3577	18.5714	20.8955	18.5185
	14.0127	26.8456	30	23.4783		F test to compare variances
	29.6	30.5785	24.6269	33.0508		F, DFn, Dfd	1,017, 9, 7	1,039, 5, 5	1,144, 7, 9	1,069, 5, 5	2,473, 8, 7	1,275, 5, 5	1.605, 8, 7	3.686, 5, 5	1,017, 8, 7	1,850, 5, 5
	18.1818	41.7323				P value		0.9674	0.831	0.9431	0.2502	0.7962	0.5466	0.1786	0.9954	0.5159
	27.4809	19.5652				P value summary		ns	ns	ns	ns	ns	ns	ns	ns	ns
	36.1538					Significantly different (P < 0.05)?	No	No	No	No	No	No	No	No	No	No
	29.4521
LV mass (mg)	84.1873	94.6344	72.5845	70.4744
	85.2585	103.327	96.6809	79.2416
	89.0818	90.7172	76.723	71.0477
	78.8952	86.8068	82.8936	93.6694
	117.882	93.908	77.0827	67.9881
	71.6176	73.9253	75.9549	83.3659
	105.911	86.8974
	79.7782	79.8877
	87.9531
LV vol;s (µl)	25.4056	38.6272	28.4263	30.0073
	41.4473	56.0552	39.5551	45.377
	27.6535	47.4148	43.3879	39.5551
	41.4473	50.5631	42.4115	46.3898
	75.7048	45.377	35.0357	26.8924
	26.8924	23.9657	37.7113	20.5692
	53.8215	17.4604
	32.4679	47.4148
	23.2632
LV vol;d (µl)	73.0747	79.7436	64.2614	64.2614
	74.3835	97.0264	85.3037	75.7048
	70.4945	81.1148	66.7174	77.0386
	78.3848	82.4986	74.3835	75.7048
	107.945	95.5171	82.4986	51.637
	63.052	58.3381	74.3835	54.9322
	86.7251	65.4832
	70.4945	79.7436
	69.223

## Sheet: Supplementary Figure 5c
Suppl. Figure 5c
	Gpr126flox/flox	Gpr126flox/flox; Tie2-Cre					Gpr126flox/flox; Tie2-Cre vs, Gpr126flox/flox
Heart weight/ tibia length (g/cm)	0.079	0.15				Unpaired t test
	0.129	0.08				P value	0.6319
	0.122	0.11				P value summary	ns
	0.084	0.095				Significantly different (P < 0,05)?	No
	0.1	0.085				One- or two-tailed P value?	Two-tailed
	0.083	0.084				t, df	t=0,4874, df=18
		0.079
		0.105				How big is the difference?
		0.08				Mean of column A	0.0995
		0.116				Mean of column B	0.09464
		0.083				Difference between means (B - A) ± SEM	0,004857 ± 0,009966
		0.094				95% confidence interval	-0,01608 to 0,02579
		0.082				R squared (eta squared)	0.01302
		0.082
						F test to compare variances
						F, DFn, Dfd	1,155, 5, 13
						P value	0.7629
						P value summary	ns
						Significantly different (P < 0,05)?	No

## Sheet: Supplementary Figure 10d
Suppl. Figure 10d
	Left ear			Right ear					Left ear			Right ear
	gpr126+/+	gpr126bns341/+	gpr126bns341/bns341	gpr126+/+	gpr126bns341/+	gpr126bns341/bns341			gpr126+/+ vs, gpr126bns341/+	gpr126+/+ vs, gpr126bns341/bns341	gpr126bns341/+ vs, gpr126bns341/bns341	gpr126+/+ vs, gpr126bns341/+	gpr126+/+ vs, gpr126bns341/bns341	gpr126bns341/+ vs, gpr126bns341/bns341
Inner ear area (mm2)	0.046787	0.04158	0.049452	0.042451	0.041127	0.048084		Unpaired t test
	0.045853	0.043141	0.05193	0.042401	0.043749	0.046184		P value	0.4143	0.0038	<0,0001	0.573	0.0004	<0,0001
	0.042695	0.04933	0.045537	0.040223	0.04418	0.049781		P value summary	ns	**	****	ns	***	****
	0.049713	0.045686	0.045387	0.047977	0.044336	0.041911		Significantly different (P < 0,05)?	No	Yes	Yes	No	Yes	Yes
	0.038816	0.036052	0.055792	0.035061	0.030789	0.051277		One- or two-tailed P value?	Two-tailed	Two-tailed	Two-tailed	Two-tailed	Two-tailed	Two-tailed
	0.052372	0.050233	0.052917	0.045894	0.046382	0.047998		t, df	t=0,8432, df=13	t=3,169, df=27	t=4,805, df=30	t=0,5782, df=13	t=3,995, df=27	t=5,411, df=30
		0.042095	0.042609		0.040118	0.041089
		0.045469	0.054629		0.039088	0.05314		How big is the difference?
		0.042714	0.054419		0.038655	0.050047		Mean of column A	0.04604	0.04604	0.04403	0.04233	0.04233	0.04094
			0.057321			0.046595		Mean of column B	0.04403	0.05385	0.05385	0.04094	0.05039	0.05039
			0.049251			0.045502		Difference between means (A - B) ± SEM	0,002006 ± 0,002379	-0,007806 ± 0,002463	-0,009812 ± 0,002042	0,001399 ± 0,002419	-0,008056 ± 0,002016	-0,009455 ± 0,001747
			0.056404			0.052979		95% confidence interval	-0,003133 to 0,007145	-0,01286 to -0,002753	-0,01398 to -0,005642	-0,003827 to 0,006624	-0,01219 to -0,003919	-0,01302 to -0,005886
			0.057486			0.054263		R squared (eta squared)	0.05186	0.2712	0.4349	0.02507	0.3716	0.4939
			0.058835			0.058792
			0.050781			0.051648		F test to compare variances
			0.056601			0.057381		F, DFn, Dfd	1,277, 5, 8	1,280, 22, 5	1,634, 22, 8	1,055, 8, 5	1,066, 5, 22	1,124, 8, 22
			0.057102			0.051512		P value	0.721	0.8525	0.4835	0.9998	0.8113	0.7713
			0.065618			0.054958		P value summary	ns	ns	ns	ns	ns	ns
			0.057832			0.053111		Significantly different (P < 0,05)?	No	No	No	No	No	No
			0.062632			0.052658
			0.055502			0.052046
			0.050282			0.050089
			0.050128			0.047943

[truncated: 7 more sheets: Supplementary Figure 10e, Supplementary Figure 12a, Supplementary Figure 13i, Supplementary Figure 13j, Supplementary Figure 14c, Supplementary Figure 14d, Supplementary Figure 14h]
